# Supplementary material for: Multiomic Underpinnings of Drug Targets for Intracranial Aneurysm: Evidence From Diversified Mendelian Randomization
Source: CNS Neurosci Ther. 2025 May 10;31(5):e70430. doi: 10.1111/cns.70430 (PMC12064948; doi:10.1111/cns.70430)
Supplement: Supplementary file 2 — Table S1. Sources of GWAS summary statistics. Table S2. Summary statistics of cis‐eQTL of NT5C2 and PRCP and IA in the primary MR analysis. Table S3. Sensitivity analysis of causal associations between eQTL‐eQTLGen and IA risks. Table S4. Sensitivity analysis of causal associations between eQTL‐eQTLGen and uIA risks. Table S5. Causal associations between eQTL‐GTEx in aorta artery and uIA risks. Table S6. Causal associations between eQTL‐GTEx in coronary artery and uIA risks. Table S7. Causal associations between eQTL‐GTEx in tibial artery and uIA risks. Table S8. Causal associations between eQTL‐GTEx in aorta artery and aSAH risks. Table S9. Causal associations between eQTL‐GTEx in coronary and aSAH risks. Table S10. Causal associations between eQTL‐GTEx in tibial artery and aSAH risks. Table S11. Colocalization analysis of potential drug target genes associated with IA. Table S12. Validation for druggable cis‐eQTLs in the Finngen cohort. Table S13. Additional validation for druggable cis‐eQTLs in the IA cohort by Zhou. Table S14. Validation for causal associations between pQTLs in blood and IA risks. Table S15. Validation for causal associations between drug targets and ischemic stroke risks. Table S16. Phe‐MR analysis of NT5C2 with 783 disease traits of nominal significance. Table S17. Phe‐MR analysis of PRCP with 783 disease traits of nominal significance. Table S18. Validation for casual associations between modifiable risk factors and IA. Table S19. Sensitivity analysis for univariable MR of modifiable risk factors. Table S20. Multivariable MR for PRCP using MR–Egger and MR‐Lasso. Table S21. Sensitivity analysis of multivariable MR for PRCP and NT5C2 adjustments. Table S22. Sensitivity analysis of causal effect of PRCP on aSAH under differed linkage disequilibrium thresholds. [file CNS-31-e70430-s001.xlsx]

## Sheet: Catalog
Multi-omic Underpinnings of Drug Targets for Intracranial Aneurysm: Evidence from Diversified Mendelian Randomization
Catalog
Table S1. Sources of GWAS summary statistics.
Table S2. Summary statistics of cis-eQTL of NT5C2 and PRCP and IA in the primary MR analysis.
Table S3. Sensitivity analysis of causal associations between eQTL-eQTLGen and IA risks.
Table S4. Sensitivity analysis of causal associations between eQTL-eQTLGen and uIA risks.
Table S5. Causal associations between eQTL-GTEx in aorta artery and uIA risks.
Table S6. Causal associations between eQTL-GTEx in coronary artery and uIA risks.
Table S7. Causal associations between eQTL-GTEx in tibial artery and uIA risks.
Table S8. Causal associations between eQTL-GTEx in aorta artery and aSAH risks.
Table S9. Causal associations between eQTL-GTEx in coronary and aSAH risks.
Table S10. Causal associations between eQTL-GTEx in tibial artery and aSAH risks.
Table S11. Colocalization analysis of potential drug target genes associated with IA.
Table S12. Validation for druggable cis-eQTLs in the Finngen cohort.
Table S13. Additional validation for druggable cis-eQTLs in the IA cohort by Zhou.
Table S14. Validation for causal associations between pQTLs in blood and IA risks.
Table S15. Validation for causal associations between drug targets and ischemic stroke risks.
Table S16. Phe-MR analysis of NT5C2 with 783 disease traits of nominal significance.
Table S17. Phe-MR analysis of PRCP with 783 disease traits of nominal significance.
Table S18. Validation for casual associations between modifiable risk factors and IA.
Table S19. Sensitivity analysis for univariable MR of modifiable risk factors.
Table S20. Multivariable MR for PRCP using MR–Egger and MR-Lasso.
Table S21. Sensitivity analysis of multivariable MR for PRCP and NT5C2 adjustments.
Table S22. Sensitivity analysis of causal effect of PRCP on aSAH under differed linkage disequilibrium thresholds

## Sheet: Table S1
Table S1. Sources of GWAS summary statistics.
Trait	case	control	Consortium	Ancestry	Weblink	PMID
cis-eQTL-blood	31684	-	eQTLGen	European	https://eqtlgen.org/	34475573
cis-eQTL-blood	670	-	GTEx	European	https://gtexportal.org/	32913098
cis-eQTL-aorta	387	-	GTEx	European	https://gtexportal.org/	32913098
cis-eQTL-coronary	213	-	GTEx	European	https://gtexportal.org/	32913098
cis-eQTL-tibial	584	-	GTEx	European	https://gtexportal.org/	32913098
cis-pQTLs-plasma	35559	-	Ferkingstad 2021	Icelanders	https://decode.com/summarydata/	34857953
cis-pQTLs-serum	2091	-	Gudjonsson 2022	European	https://www.ebi.ac.uk/gwas/publications/35078996	35078996
SBP	757601	7088083	ICBP	European	https://gwas.mrcieu.ac.uk/datasets/ieu-b-38/	30224653
DBP	757601	7160619	ICBP	European	https://gwas.mrcieu.ac.uk/datasets/ieu-b-39/	30224653
Edu	1131881	-	SSGAC	European	https://www.thessgac.org/data	30038396
Lifetime smoking	462690	-	UK Biobank	European	https://doi.org/10.5523/bris.10i96zb8gm0j81yz0q6ztei23d	31689377
Insomia	1331010	-	UK Biobank	European	https://ctg.cncr.nl/software/summary_statistics	30804565
IA	7495	71934	ISGC	European	https://www.strokegenetics.org	33199917
uIA	2070	71934	ISGC	European	https://www.strokegenetics.org	33199917
aSAH	5140	71934	ISGC	European	https://www.strokegenetics.org	33199917
uIA	2582	453828	FinnGen	European	https://www.finngen.fi/en/access_results	36653562
aSAH	6849	453828	FinnGen	European	https://www.finngen.fi/en/access_results	36653562
IA	383	399017	Zhou 2018	British	https://www.ebi.ac.uk/gwas/studies/GCST90436145	30104761
LAS	6399	1234808	GIGASTROKE	European	https://www.ebi.ac.uk/gwas/studies/GCST90104542	36180795
CES	10804	1234808	GIGASTROKE	European	https://www.ebi.ac.uk/gwas/studies/GCST90104541	36180795
SVS	6811	1234808	GIGASTROKE	European	https://www.ebi.ac.uk/gwas/publications/36180795	36180795
aSAH, aneurysmal subarchinoid hemorrhage; CES, cardioembolic stroke ; DBP, Diastolic blood pressure; Edu, Educational attainment; ICBP, International Consortium of Blood Pressure; ICBP, International Consortium of Blood Pressure; ISGC, International Stroke Genetics Consortium ; IA, Intracranial aneurysm; LAS, large artery atherosclerosis ; SBP, Systolic blood pressure; SVS, small vessel stroke ; …

## Sheet: Table S2
Table S2. Summary statistics of cis-eQTL of NT5C2 and PRCP and IA in the primary MR analysis.
SNP	effect_allele.exposure	other_allele.exposure	effect_allele.outcome	other_allele.outcome	beta.exposure	beta.outcome	eaf.exposure	eaf.outcome	remove	palindromic	ambiguous	id.outcome	se.outcome	pval.outcome	samplesize.outcome	chr.outcome	pos.outcome	mr_keep.outcome	chr.exposure	pos.exposure	id.exposure	se.exposure	pval.exposure	mr_keep.exposure	mr_keep	F
rs11191756	T	C	T	C	0.0813352	-0.028	0.220921	0.1987	FALSE	FALSE	FALSE	IA	0.0296	0.3438	15362.3	10	105413765	TRUE	10	105413765	NT5C2	0.00956457	1.83479e-17	TRUE	TRUE	72.3146
rs142463040	T	C	T	C	0.238662	-0.093	0.020433	0.027	FALSE	FALSE	FALSE	IA	0.0745	0.2122	17775.6	10	104613736	TRUE	10	104613736	NT5C2	0.0295762	7.06441e-16	TRUE	TRUE	65.1151
rs2479550	G	A	G	A	-0.0936283	0.0349	0.09142	0.0997	FALSE	FALSE	FALSE	IA	0.0379	0.3567	17775.6	10	104034634	TRUE	10	104034634	NT5C2	0.0138733	1.4907e-11	TRUE	TRUE	45.5465
rs7092160	C	A	C	A	-0.100341	0.0498	0.289544	0.3352	FALSE	FALSE	FALSE	IA	0.0246	0.04278	17775.6	10	105242694	TRUE	10	105242694	NT5C2	0.00875788	2.16399e-30	TRUE	TRUE	131.268
rs999867	T	C	T	C	0.385044	-0.1245	0.10658	0.0833	FALSE	FALSE	FALSE	IA	0.0345	0.0003055	24253.3	10	104504564	TRUE	10	104504564	NT5C2	0.0126905	1e-200	TRUE	TRUE	920.584
rs10898045	T	G	T	G	-0.212462	0.0971	0.296854	0.2979	FALSE	FALSE	FALSE	IA	0.0241	5.672e-05	17775.6	11	82578953	TRUE	11	82578953	PRCP	0.00861267	2.32464e-134	TRUE	TRUE	608.537
rs11604952	T	G	T	G	0.104463	-0.0472	0.196824	0.193	FALSE	FALSE	FALSE	IA	0.0308	0.1248	15362.3	11	82497308	TRUE	11	82497308	PRCP	0.0100808	3.6685e-25	TRUE	TRUE	107.383
rs7943593	T	C	T	C	-0.375882	0.101	0.0381485	0.0116	FALSE	FALSE	FALSE	IA	0.0911	0.2681	23368.9	11	82612695	TRUE	11	82612695	PRCP	0.0367402	1.4432e-24	TRUE	TRUE	104.669

## Sheet: Table S3
Table S3. Sensitivity analysis of causal associations between eQTL-eQTLGen and IA risks.
Exposure	Outcome	Tissue	Cochrane's Q test		MR-egger intercept test		MR presso Global Test p-val
			Q-val	pval	Intercept	pval
NT5C2	IA	Blood	0.463341	0.97697	-0.0122498	0.655416	0.922667
STK33	IA	Blood	3.45174e-05	0.995312
KL	IA	Blood	0.704949	0.872039	-0.00497815	0.864177	0.864333
PRCP	IA	Blood	0.503695	0.777363	-0.0203848	0.771276
KCNK7	IA	Blood	0.0601479	0.806262

## Sheet: Table S4
Table S4. Sensitivity analysis of causal associations between eQTL-eQTLGen and uIA risks
Exposure	Outcome	Tissue	Cochrane's Q test		MR-egger intercept test		MR presso Global Test p-val
			Q-val	pval	Intercept	pval
NT5C2	uIA	Blood	2.62287	0.622776	0.0240421	0.654297	0.655
GPR65	uIA	Blood	1.00431	0.31627

## Sheet: Table S5
Table S5. Causal associations between eQTL-GTEx in aorta artery and uIA risks.
Exposure	Outcome	Method	nSNP	OR(95% CI)	P-FDR
ADH1A	uIA	IVW	2	0.99 (0.85 to 1.14)	0.991492
ANKK1	uIA	IVW	2	0.95 (0.80 to 1.14)	0.991492
BLVRA	uIA	IVW	2	1.05 (0.86 to 1.30)	0.991492
CASP7	uIA	IVW	2	1.07 (0.85 to 1.34)	0.991492
CAST	uIA	IVW	2	0.96 (0.81 to 1.13)	0.991492
CDH13	uIA	IVW	2	0.99 (0.83 to 1.18)	0.991492
CHPT1	uIA	IVW	2	1.00 (0.90 to 1.12)	0.991492
CYP4F11	uIA	IVW	2	1.02 (0.82 to 1.25)	0.991492
DAGLB	uIA	IVW	2	1.04 (0.92 to 1.18)	0.991492
DHRS1	uIA	IVW	2	1.00 (0.72 to 1.39)	0.991492
EIF2AK4	uIA	IVW	2	1.08 (0.87 to 1.34)	0.991492
EPDR1	uIA	IVW	2	0.98 (0.86 to 1.13)	0.991492
FBLN7	uIA	IVW	2	1.19 (0.99 to 1.44)	0.877541
GPR17	uIA	IVW	2	1.02 (0.94 to 1.11)	0.991492
GRIA2	uIA	IVW	2	1.06 (0.74 to 1.51)	0.991492
GSTT2B	uIA	IVW	2	0.93 (0.82 to 1.05)	0.991492
HEPHL1	uIA	IVW	2	1.02 (0.94 to 1.10)	0.991492
HTR2A	uIA	IVW	2	0.84 (0.70 to 1.01)	0.877541
IL10RB	uIA	IVW	2	1.00 (0.76 to 1.30)	0.991492
LIG3	uIA	IVW	2	1.12 (0.91 to 1.39)	0.991492
METAP1	uIA	IVW	2	0.93 (0.79 to 1.09)	0.991492
P2RX4	uIA	IVW	3	0.96 (0.82 to 1.13)	0.991492
PLEKHH2	uIA	IVW	2	1.10 (0.96 to 1.26)	0.991492
PPA2	uIA	IVW	2	1.02 (0.72 to 1.44)	0.991492
VASH1	uIA	IVW	2	0.94 (0.52 to 1.70)	0.991492
YEATS4	uIA	IVW	2	1.09 (0.94 to 1.27)	0.991492
ZDHHC7	uIA	IVW	2	0.96 (0.71 to 1.31)	0.991492
AADAT	uIA	Wald ratio	1	1.14 (0.92 to 1.42)	0.956971
ABCA5	uIA	Wald ratio	1	0.89 (0.57 to 1.39)	0.984236
ABCB4	uIA	Wald ratio	1	1.13 (0.92 to 1.40)	0.956971
ABCB8	uIA	Wald ratio	1	1.18 (0.85 to 1.63)	0.97198
ABCC4	uIA	Wald ratio	1	1.14 (0.85 to 1.52)	0.984236
ABHD12	uIA	Wald ratio	1	1.11 (0.91 to 1.35)	0.97198
ABHD6	uIA	Wald ratio	1	0.88 (0.62 to 1.24)	0.984236
ACAT1	uIA	Wald ratio	1	1.06 (0.62 to 1.79)	0.988992
ACHE	uIA	Wald ratio	1	1.01 (0.92 to 1.10)	0.988992
ACP6	uIA	Wald ratio	1	1.06 (0.91 to 1.23)	0.984236
ACTN4	uIA	Wald ratio	1	0.87 (0.50 to 1.54)	0.984236
ACVR2A	uIA	Wald ratio	1	1.08 (0.81 to 1.45)	0.984236
ADAM12	uIA	Wald ratio	1	0.72 (0.55 to 0.93)	0.686836
ADAM23	uIA	Wald ratio	1	0.89 (0.67 to 1.17)	0.984236
ADAM32	uIA	Wald ratio	1	1.03 (0.90 to 1.18)	0.984236
ADAMTS19	uIA	Wald ratio	1	0.93 (0.77 to 1.12)	0.984236
ADAMTS9	uIA	Wald ratio	1	1.00 (0.75 to 1.35)	0.99207
ADAMTSL3	uIA	Wald ratio	1	1.10 (0.92 to 1.31)	0.97198
ADAMTSL4	uIA	Wald ratio	1	1.05 (0.78 to 1.42)	0.984236
ADCY1	uIA	Wald ratio	1	0.74 (0.58 to 0.95)	0.700097
ADCY2	uIA	Wald ratio	1	1.08 (0.83 to 1.40)	0.984236
ADCY5	uIA	Wald ratio	1	1.01 (0.65 to 1.56)	0.99207
ADH1B	uIA	Wald ratio	1	0.80 (0.54 to 1.20)	0.97198
ADH1C	uIA	Wald ratio	1	0.99 (0.77 to 1.28)	0.990346
ADH4	uIA	Wald ratio	1	0.93 (0.82 to 1.06)	0.97198
ADH5	uIA	Wald ratio	1	1.18 (0.79 to 1.77)	0.984236
ADH6	uIA	Wald ratio	1	1.08 (0.93 to 1.26)	0.97198
ADO	uIA	Wald ratio	1	1.17 (0.77 to 1.76)	0.984236
ADORA3	uIA	Wald ratio	1	1.02 (0.83 to 1.24)	0.988992
AEBP1	uIA	Wald ratio	1	1.07 (0.86 to 1.34)	0.984236
AKR1C2	uIA	Wald ratio	1	0.99 (0.84 to 1.18)	0.988992
ALCAM	uIA	Wald ratio	1	1.28 (0.90 to 1.82)	0.955922
ALDH1L1	uIA	Wald ratio	1	0.76 (0.53 to 1.10)	0.955922
ALDH1L2	uIA	Wald ratio	1	1.05 (0.79 to 1.40)	0.984236
ALDH2	uIA	Wald ratio	1	0.95 (0.64 to 1.41)	0.988992
ALDH3A2	uIA	Wald ratio	1	0.78 (0.51 to 1.19)	0.956971
ALDH7A1	uIA	Wald ratio	1	1.03 (0.67 to 1.58)	0.988992
ALDH8A1	uIA	Wald ratio	1	0.98 (0.90 to 1.07)	0.984236
ALDH9A1	uIA	Wald ratio	1	1.12 (0.90 to 1.38)	0.97198
ALOX12	uIA	Wald ratio	1	0.95 (0.74 to 1.22)	0.984236
ALOX5	uIA	Wald ratio	1	0.73 (0.35 to 1.53)	0.984236
AMACR	uIA	Wald ratio	1	1.01 (0.89 to 1.15)	0.988992
AMICA1	uIA	Wald ratio	1	0.88 (0.60 to 1.29)	0.984236
ANXA5	uIA	Wald ratio	1	1.04 (0.84 to 1.29)	0.984236
AOAH	uIA	Wald ratio	1	1.10 (0.80 to 1.50)	0.984236
APAF1	uIA	Wald ratio	1	0.82 (0.63 to 1.06)	0.955922
APLP1	uIA	Wald ratio	1	1.19 (1.00 to 1.42)	0.878874
APRT	uIA	Wald ratio	1	0.89 (0.62 to 1.27)	0.984236
AQP3	uIA	Wald ratio	1	0.92 (0.81 to 1.05)	0.955922
ARMS2	uIA	Wald ratio	1	0.94 (0.83 to 1.06)	0.97198
ARNT	uIA	Wald ratio	1	0.97 (0.75 to 1.26)	0.988992
ARSA	uIA	Wald ratio	1	1.00 (0.89 to 1.12)	0.994352
ARSB	uIA	Wald ratio	1	1.06 (0.77 to 1.45)	0.984236
ARSG	uIA	Wald ratio	1	0.83 (0.69 to 1.00)	0.878874
ATF1	uIA	Wald ratio	1	0.84 (0.70 to 1.01)	0.878874
ATF4	uIA	Wald ratio	1	0.99 (0.78 to 1.25)	0.988992
ATIC	uIA	Wald ratio	1	1.06 (0.85 to 1.31)	0.984236
ATM	uIA	Wald ratio	1	1.46 (0.86 to 2.48)	0.955922
ATP1B1	uIA	Wald ratio	1	1.07 (0.84 to 1.35)	0.984236
ATP1B3	uIA	Wald ratio	1	1.05 (0.71 to 1.56)	0.988992
ATP7B	uIA	Wald ratio	1	1.00 (0.89 to 1.12)	0.99207
ATRAID	uIA	Wald ratio	1	0.74 (0.57 to 0.98)	0.825595
AURKC	uIA	Wald ratio	1	1.04 (0.82 to 1.33)	0.984236
B4GALNT1	uIA	Wald ratio	1	1.02 (0.80 to 1.30)	0.988992
B4GALT1	uIA	Wald ratio	1	1.05 (0.79 to 1.39)	0.988992
BACE2	uIA	Wald ratio	1	1.35 (1.07 to 1.70)	0.686836
BARD1	uIA	Wald ratio	1	0.93 (0.78 to 1.12)	0.984236
BCAR3	uIA	Wald ratio	1	0.82 (0.66 to 1.02)	0.878874
BCL2L2	uIA	Wald ratio	1	0.98 (0.59 to 1.61)	0.988992
BDNF-AS	uIA	Wald ratio	1	1.05 (0.79 to 1.41)	0.984236
BGLAP	uIA	Wald ratio	1	1.06 (0.82 to 1.36)	0.984236
BHMT	uIA	Wald ratio	1	0.96 (0.84 to 1.10)	0.984236
BHMT2	uIA	Wald ratio	1	1.01 (0.86 to 1.18)	0.988992
BICD1	uIA	Wald ratio	1	1.15 (0.92 to 1.44)	0.955922
BMP1	uIA	Wald ratio	1	1.21 (0.91 to 1.60)	0.955922
BOC	uIA	Wald ratio	1	1.00 (0.80 to 1.25)	0.992735
BPIFB4	uIA	Wald ratio	1	0.97 (0.77 to 1.24)	0.988992
BRCA2	uIA	Wald ratio	1	1.06 (0.89 to 1.25)	0.984236
C10orf54	uIA	Wald ratio	1	0.82 (0.59 to 1.13)	0.955922
C11orf83	uIA	Wald ratio	1	1.28 (0.82 to 1.99)	0.97198
C16orf89	uIA	Wald ratio	1	0.96 (0.75 to 1.24)	0.988992
C1QTNF6	uIA	Wald ratio	1	0.93 (0.72 to 1.21)	0.984236
C2orf40	uIA	Wald ratio	1	1.00 (0.89 to 1.14)	0.99207
C4BPA	uIA	Wald ratio	1	1.02 (0.87 to 1.19)	0.988992
CALCRL	uIA	Wald ratio	1	0.85 (0.69 to 1.04)	0.955922
CALU	uIA	Wald ratio	1	0.84 (0.43 to 1.64)	0.984236
CAMKK2	uIA	Wald ratio	1	1.06 (0.82 to 1.37)	0.984236
CAMLG	uIA	Wald ratio	1	1.17 (0.86 to 1.58)	0.97198
CANX	uIA	Wald ratio	1	0.83 (0.60 to 1.16)	0.97198
CAPG	uIA	Wald ratio	1	0.80 (0.66 to 0.98)	0.766284
CAPZA2	uIA	Wald ratio	1	1.55 (1.01 to 2.38)	0.878874
CARTPT	uIA	Wald ratio	1	1.07 (0.77 to 1.47)	0.984236
CASP9	uIA	Wald ratio	1	0.86 (0.64 to 1.16)	0.97198
CASQ2	uIA	Wald ratio	1	1.00 (0.87 to 1.15)	1
CAT	uIA	Wald ratio	1	0.98 (0.76 to 1.25)	0.988992
CATSPER1	uIA	Wald ratio	1	1.03 (0.81 to 1.32)	0.988992
CBR3	uIA	Wald ratio	1	0.97 (0.74 to 1.27)	0.988992
CBS	uIA	Wald ratio	1	1.09 (0.97 to 1.23)	0.955922
CCDC3	uIA	Wald ratio	1	0.99 (0.78 to 1.25)	0.988992
CCDC80	uIA	Wald ratio	1	0.85 (0.67 to 1.08)	0.955922
CCNA1	uIA	Wald ratio	1	0.96 (0.78 to 1.18)	0.984236
CCNB2	uIA	Wald ratio	1	0.98 (0.77 to 1.26)	0.988992
CD109	uIA	Wald ratio	1	1.01 (0.86 to 1.19)	0.988992
CD209	uIA	Wald ratio	1	1.04 (0.73 to 1.49)	0.988992
CD320	uIA	Wald ratio	1	0.84 (0.63 to 1.13)	0.96087
CD38	uIA	Wald ratio	1	0.92 (0.63 to 1.35)	0.984236
CD40	uIA	Wald ratio	1	0.93 (0.76 to 1.15)	0.984236
CD44	uIA	Wald ratio	1	1.06 (0.76 to 1.48)	0.984236
CD46	uIA	Wald ratio	1	1.01 (0.85 to 1.20)	0.988992
CD47	uIA	Wald ratio	1	1.06 (0.79 to 1.44)	0.984236
CD55	uIA	Wald ratio	1	1.06 (0.74 to 1.51)	0.988992
CDC25A	uIA	Wald ratio	1	0.91 (0.81 to 1.03)	0.955922
CDC42	uIA	Wald ratio	1	0.84 (0.42 to 1.67)	0.984236
CDC42BPA	uIA	Wald ratio	1	1.01 (0.71 to 1.44)	0.99207
CDC7	uIA	Wald ratio	1	1.16 (0.84 to 1.60)	0.984236
CDH2	uIA	Wald ratio	1	0.62 (0.43 to 0.89)	0.686836
CDK19	uIA	Wald ratio	1	0.91 (0.59 to 1.41)	0.984236
CDK8	uIA	Wald ratio	1	0.86 (0.60 to 1.23)	0.984236
CDKL1	uIA	Wald ratio	1	0.94 (0.79 to 1.12)	0.984236
CECR1	uIA	Wald ratio	1	0.95 (0.87 to 1.05)	0.97198
CELSR2	uIA	Wald ratio	1	0.98 (0.74 to 1.30)	0.988992
CEP72	uIA	Wald ratio	1	1.07 (0.89 to 1.30)	0.984236
CER1	uIA	Wald ratio	1	0.92 (0.80 to 1.07)	0.97198
CHEK1	uIA	Wald ratio	1	1.07 (0.82 to 1.39)	0.984236
CHN2	uIA	Wald ratio	1	1.19 (0.95 to 1.48)	0.955922
CHRFAM7A	uIA	Wald ratio	1	0.95 (0.71 to 1.27)	0.984236
CHRNA7	uIA	Wald ratio	1	0.95 (0.80 to 1.13)	0.984236
CHRNB1	uIA	Wald ratio	1	1.06 (0.83 to 1.34)	0.984236
CHRNE	uIA	Wald ratio	1	1.01 (0.92 to 1.11)	0.988992
CHST13	uIA	Wald ratio	1	0.92 (0.80 to 1.06)	0.956971
CHST5	uIA	Wald ratio	1	1.02 (0.82 to 1.27)	0.988992
CHURC1	uIA	Wald ratio	1	1.03 (0.92 to 1.15)	0.984236
CILP2	uIA	Wald ratio	1	1.01 (0.82 to 1.25)	0.988992
CISD1	uIA	Wald ratio	1	1.02 (0.78 to 1.34)	0.988992
CLCN6	uIA	Wald ratio	1	0.99 (0.71 to 1.38)	0.99207
CLCN7	uIA	Wald ratio	1	1.04 (0.83 to 1.31)	0.984236
CLCNKA	uIA	Wald ratio	1	0.95 (0.80 to 1.12)	0.984236
CLCNKB	uIA	Wald ratio	1	0.75 (0.59 to 0.97)	0.766284
CLEC3A	uIA	Wald ratio	1	0.98 (0.88 to 1.10)	0.988992
CLEC3B	uIA	Wald ratio	1	0.85 (0.65 to 1.10)	0.955922
CLK4	uIA	Wald ratio	1	0.99 (0.68 to 1.44)	0.99207
CMPK1	uIA	Wald ratio	1	0.96 (0.73 to 1.26)	0.988992
CNGA1	uIA	Wald ratio	1	0.93 (0.84 to 1.04)	0.955922
CNPY4	uIA	Wald ratio	1	0.75 (0.51 to 1.10)	0.955922
CNTF	uIA	Wald ratio	1	0.95 (0.72 to 1.26)	0.984236
CNTN1	uIA	Wald ratio	1	0.88 (0.71 to 1.10)	0.97198
COL15A1	uIA	Wald ratio	1	1.18 (0.99 to 1.40)	0.878874
COL24A1	uIA	Wald ratio	1	0.96 (0.89 to 1.05)	0.984236
COL6A3	uIA	Wald ratio	1	1.09 (0.72 to 1.64)	0.984236
COL9A2	uIA	Wald ratio	1	0.93 (0.68 to 1.27)	0.984236
COLQ	uIA	Wald ratio	1	0.97 (0.79 to 1.18)	0.984236
COMT	uIA	Wald ratio	1	1.01 (0.80 to 1.29)	0.988992
CPE	uIA	Wald ratio	1	0.63 (0.41 to 0.96)	0.777425
CPS1	uIA	Wald ratio	1	1.12 (0.89 to 1.42)	0.97198
CPT1B	uIA	Wald ratio	1	0.95 (0.81 to 1.11)	0.984236
CREG1	uIA	Wald ratio	1	1.05 (0.84 to 1.31)	0.984236
CRHR2	uIA	Wald ratio	1	0.90 (0.75 to 1.07)	0.955922
CST3	uIA	Wald ratio	1	0.81 (0.53 to 1.22)	0.97198
CST6	uIA	Wald ratio	1	1.01 (0.79 to 1.30)	0.988992
CTBS	uIA	Wald ratio	1	0.94 (0.72 to 1.24)	0.984236
CTSF	uIA	Wald ratio	1	0.83 (0.69 to 1.00)	0.878874
CTSK	uIA	Wald ratio	1	1.02 (0.74 to 1.39)	0.988992
CTSO	uIA	Wald ratio	1	0.68 (0.48 to 0.95)	0.756109
CTSS	uIA	Wald ratio	1	1.17 (0.72 to 1.90)	0.984236
CTSW	uIA	Wald ratio	1	1.05 (0.93 to 1.18)	0.984236
CUBN	uIA	Wald ratio	1	0.95 (0.75 to 1.22)	0.984236
CYBA	uIA	Wald ratio	1	1.09 (0.75 to 1.58)	0.984236
CYP2C8	uIA	Wald ratio	1	0.99 (0.86 to 1.15)	0.988992
CYP2U1	uIA	Wald ratio	1	0.89 (0.68 to 1.17)	0.984236
CYP4A22	uIA	Wald ratio	1	1.04 (0.84 to 1.28)	0.984236
CYP4B1	uIA	Wald ratio	1	0.92 (0.65 to 1.30)	0.984236
CYP4V2	uIA	Wald ratio	1	0.94 (0.80 to 1.09)	0.984236
CYTL1	uIA	Wald ratio	1	0.93 (0.67 to 1.28)	0.984236
DAPK1	uIA	Wald ratio	1	0.91 (0.64 to 1.31)	0.984236
DCAF4	uIA	Wald ratio	1	1.02 (0.84 to 1.24)	0.988992
DCBLD1	uIA	Wald ratio	1	0.99 (0.81 to 1.20)	0.988992
DCPS	uIA	Wald ratio	1	0.86 (0.57 to 1.30)	0.984236
DCT	uIA	Wald ratio	1	1.01 (0.82 to 1.24)	0.988992
DCTD	uIA	Wald ratio	1	0.99 (0.73 to 1.35)	0.99207
DDX43	uIA	Wald ratio	1	0.95 (0.75 to 1.21)	0.984236
DEGS1	uIA	Wald ratio	1	0.72 (0.40 to 1.30)	0.97198
DHFR	uIA	Wald ratio	1	1.04 (0.92 to 1.17)	0.984236
DHODH	uIA	Wald ratio	1	1.13 (0.94 to 1.36)	0.955922
DKK3	uIA	Wald ratio	1	0.65 (0.45 to 0.93)	0.700097
DKKL1	uIA	Wald ratio	1	1.03 (0.89 to 1.18)	0.984236
DNER	uIA	Wald ratio	1	1.04 (0.79 to 1.37)	0.988992
DNMT3B	uIA	Wald ratio	1	0.84 (0.61 to 1.15)	0.97198
DPT	uIA	Wald ratio	1	1.16 (0.91 to 1.48)	0.956193
DRAM1	uIA	Wald ratio	1	1.26 (0.89 to 1.79)	0.955922
DROSHA	uIA	Wald ratio	1	0.99 (0.70 to 1.38)	0.988992
DSTYK	uIA	Wald ratio	1	1.18 (0.81 to 1.72)	0.984236
EBPL	uIA	Wald ratio	1	0.99 (0.86 to 1.14)	0.988992
ECM1	uIA	Wald ratio	1	1.06 (0.73 to 1.53)	0.988992
ECM2	uIA	Wald ratio	1	0.69 (0.47 to 1.01)	0.878874
EDEM2	uIA	Wald ratio	1	1.01 (0.67 to 1.53)	0.99207
EDN2	uIA	Wald ratio	1	1.03 (0.82 to 1.31)	0.988992
EFEMP2	uIA	Wald ratio	1	0.66 (0.41 to 1.06)	0.895981
EFNB3	uIA	Wald ratio	1	1.09 (0.85 to 1.39)	0.984236
EFTUD1	uIA	Wald ratio	1	0.94 (0.64 to 1.39)	0.988992
EIF2AK1	uIA	Wald ratio	1	1.19 (0.77 to 1.84)	0.984236
EIF2AK2	uIA	Wald ratio	1	1.12 (0.87 to 1.44)	0.984236
EIF2S1	uIA	Wald ratio	1	1.10 (0.58 to 2.09)	0.988992
EIF5A	uIA	Wald ratio	1	1.29 (0.96 to 1.73)	0.935229
ELP5	uIA	Wald ratio	1	0.89 (0.72 to 1.10)	0.97198
EML4	uIA	Wald ratio	1	1.03 (0.79 to 1.34)	0.988992
ENGASE	uIA	Wald ratio	1	1.00 (0.79 to 1.26)	0.99207
ENOSF1	uIA	Wald ratio	1	1.06 (0.75 to 1.50)	0.988992
ENOX1	uIA	Wald ratio	1	0.94 (0.72 to 1.23)	0.984236
ENTPD6	uIA	Wald ratio	1	0.85 (0.65 to 1.12)	0.956971
EPHB6	uIA	Wald ratio	1	1.01 (0.67 to 1.52)	0.99207
EPHX2	uIA	Wald ratio	1	0.80 (0.65 to 0.98)	0.766284
ERAP1	uIA	Wald ratio	1	0.86 (0.74 to 1.00)	0.878874
ERAP2	uIA	Wald ratio	1	1.05 (0.99 to 1.12)	0.955922
ERBB2IP	uIA	Wald ratio	1	2.15 (0.91 to 5.04)	0.878874
ERCC1	uIA	Wald ratio	1	0.84 (0.62 to 1.15)	0.97198
ERCC2	uIA	Wald ratio	1	0.95 (0.72 to 1.25)	0.984236
ESRRB	uIA	Wald ratio	1	1.02 (0.90 to 1.15)	0.988992
EXTL2	uIA	Wald ratio	1	1.04 (0.61 to 1.76)	0.988992
F10	uIA	Wald ratio	1	0.98 (0.81 to 1.17)	0.988992
F2R	uIA	Wald ratio	1	0.85 (0.61 to 1.20)	0.984236
F2RL1	uIA	Wald ratio	1	1.08 (0.93 to 1.26)	0.97198
F2RL2	uIA	Wald ratio	1	0.88 (0.74 to 1.04)	0.955922
FAAH	uIA	Wald ratio	1	0.89 (0.70 to 1.13)	0.97198
FAM177A1	uIA	Wald ratio	1	1.36 (0.91 to 2.04)	0.955922
FAM20A	uIA	Wald ratio	1	1.52 (1.07 to 2.16)	0.700097
FAM3B	uIA	Wald ratio	1	1.01 (0.90 to 1.14)	0.988992
FAM3C	uIA	Wald ratio	1	1.24 (0.69 to 2.23)	0.984236
FARP2	uIA	Wald ratio	1	0.92 (0.66 to 1.27)	0.984236
FBN2	uIA	Wald ratio	1	1.01 (0.91 to 1.11)	0.988992
FCER1A	uIA	Wald ratio	1	1.07 (0.90 to 1.29)	0.984236
FECH	uIA	Wald ratio	1	0.78 (0.55 to 1.09)	0.955922
FER	uIA	Wald ratio	1	0.98 (0.80 to 1.21)	0.988992
FGF12	uIA	Wald ratio	1	1.08 (0.84 to 1.40)	0.984236
FGF20	uIA	Wald ratio	1	0.97 (0.79 to 1.18)	0.984236
FGFBP2	uIA	Wald ratio	1	1.08 (0.88 to 1.33)	0.984236
FGFBP3	uIA	Wald ratio	1	1.27 (0.83 to 1.95)	0.97198
FGFR2	uIA	Wald ratio	1	1.02 (0.83 to 1.25)	0.988992
FGFRL1	uIA	Wald ratio	1	0.73 (0.52 to 1.03)	0.878874
FGL2	uIA	Wald ratio	1	0.97 (0.77 to 1.22)	0.988992
FHL2	uIA	Wald ratio	1	0.83 (0.63 to 1.11)	0.955922
FKBP1B	uIA	Wald ratio	1	1.08 (0.87 to 1.34)	0.984236
FKBP7	uIA	Wald ratio	1	0.98 (0.83 to 1.15)	0.988992
FLCN	uIA	Wald ratio	1	1.00 (0.92 to 1.08)	0.99207
FMO2	uIA	Wald ratio	1	0.98 (0.74 to 1.30)	0.988992
FMO4	uIA	Wald ratio	1	0.96 (0.81 to 1.14)	0.984236
FMOD	uIA	Wald ratio	1	0.78 (0.55 to 1.12)	0.955922
FPGS	uIA	Wald ratio	1	0.97 (0.68 to 1.40)	0.988992
FPR1	uIA	Wald ratio	1	0.52 (0.33 to 0.83)	0.686836
FRK	uIA	Wald ratio	1	0.97 (0.78 to 1.21)	0.988992
FZD6	uIA	Wald ratio	1	0.81 (0.61 to 1.07)	0.955922
GABRR1	uIA	Wald ratio	1	1.01 (0.93 to 1.10)	0.988992
GAK	uIA	Wald ratio	1	1.03 (0.84 to 1.27)	0.988992
GALC	uIA	Wald ratio	1	0.82 (0.61 to 1.10)	0.955922
GALNS	uIA	Wald ratio	1	0.90 (0.67 to 1.20)	0.984236
GALNT18	uIA	Wald ratio	1	0.95 (0.75 to 1.21)	0.984236
GATM	uIA	Wald ratio	1	1.13 (0.84 to 1.51)	0.984236
GBA2	uIA	Wald ratio	1	0.71 (0.52 to 0.98)	0.825595
GDF7	uIA	Wald ratio	1	0.92 (0.64 to 1.32)	0.984236
GFM1	uIA	Wald ratio	1	0.92 (0.69 to 1.23)	0.984236
GFPT1	uIA	Wald ratio	1	1.01 (0.72 to 1.41)	0.988992
GGH	uIA	Wald ratio	1	0.88 (0.74 to 1.06)	0.955922
GJA1	uIA	Wald ratio	1	1.10 (0.74 to 1.63)	0.984236
GLRB	uIA	Wald ratio	1	1.03 (0.64 to 1.63)	0.988992
GLS	uIA	Wald ratio	1	0.80 (0.45 to 1.43)	0.984236
GNB3	uIA	Wald ratio	1	1.09 (0.94 to 1.26)	0.956971
GNL3	uIA	Wald ratio	1	0.94 (0.63 to 1.41)	0.988992
GNLY	uIA	Wald ratio	1	0.94 (0.77 to 1.14)	0.984236
GNMT	uIA	Wald ratio	1	1.03 (0.91 to 1.16)	0.984236
GNRHR	uIA	Wald ratio	1	1.04 (0.85 to 1.28)	0.984236
GNS	uIA	Wald ratio	1	1.00 (0.79 to 1.28)	0.99207
GP1BA	uIA	Wald ratio	1	1.24 (0.98 to 1.56)	0.878874
GPC5	uIA	Wald ratio	1	1.09 (0.88 to 1.37)	0.984236
GPC6	uIA	Wald ratio	1	0.98 (0.87 to 1.10)	0.984236
GPER1	uIA	Wald ratio	1	1.10 (0.84 to 1.44)	0.984236
GPNMB	uIA	Wald ratio	1	0.91 (0.68 to 1.22)	0.984236
GPR161	uIA	Wald ratio	1	0.98 (0.68 to 1.39)	0.988992
GPR26	uIA	Wald ratio	1	0.93 (0.73 to 1.19)	0.984236
GPR27	uIA	Wald ratio	1	0.95 (0.82 to 1.11)	0.984236
GPR35	uIA	Wald ratio	1	0.99 (0.83 to 1.18)	0.988992
GPR63	uIA	Wald ratio	1	1.13 (0.90 to 1.42)	0.97198
GPX4	uIA	Wald ratio	1	0.91 (0.56 to 1.46)	0.984236
GPX7	uIA	Wald ratio	1	0.89 (0.82 to 0.97)	0.686836
GRIK2	uIA	Wald ratio	1	1.15 (0.96 to 1.38)	0.955922
GRIN2A	uIA	Wald ratio	1	1.02 (0.91 to 1.15)	0.984236
GRK4	uIA	Wald ratio	1	0.97 (0.89 to 1.06)	0.984236
GRK7	uIA	Wald ratio	1	0.98 (0.85 to 1.12)	0.984236
GSK3B	uIA	Wald ratio	1	0.56 (0.37 to 0.86)	0.686836
GSTA1	uIA	Wald ratio	1	1.15 (0.95 to 1.40)	0.955922
GSTCD	uIA	Wald ratio	1	0.84 (0.62 to 1.13)	0.956971
GSTM1	uIA	Wald ratio	1	0.96 (0.82 to 1.13)	0.984236
GSTM3	uIA	Wald ratio	1	1.00 (0.92 to 1.08)	0.99207
GSTM4	uIA	Wald ratio	1	0.95 (0.79 to 1.14)	0.984236
GSTO2	uIA	Wald ratio	1	1.01 (0.83 to 1.23)	0.988992
GSTP1	uIA	Wald ratio	1	1.41 (0.93 to 2.13)	0.955922
GSTZ1	uIA	Wald ratio	1	0.82 (0.67 to 1.01)	0.878874
GUCY1A3	uIA	Wald ratio	1	1.09 (0.86 to 1.39)	0.984236
H3F3A	uIA	Wald ratio	1	0.91 (0.81 to 1.03)	0.955922
HABP4	uIA	Wald ratio	1	1.40 (0.93 to 2.09)	0.955922
HAGH	uIA	Wald ratio	1	1.01 (0.82 to 1.23)	0.990346
HAPLN1	uIA	Wald ratio	1	0.91 (0.63 to 1.31)	0.984236
HINT1	uIA	Wald ratio	1	1.82 (1.13 to 2.93)	0.686836
HIPK4	uIA	Wald ratio	1	1.12 (0.87 to 1.44)	0.984236
HLCS	uIA	Wald ratio	1	1.06 (0.88 to 1.27)	0.984236
HMBS	uIA	Wald ratio	1	0.94 (0.73 to 1.22)	0.984236
HPD	uIA	Wald ratio	1	0.76 (0.56 to 1.03)	0.878874
HPSE2	uIA	Wald ratio	1	1.01 (0.92 to 1.10)	0.988992
HRAS	uIA	Wald ratio	1	0.90 (0.72 to 1.12)	0.984236
HRC	uIA	Wald ratio	1	0.93 (0.76 to 1.13)	0.984236
HSD17B11	uIA	Wald ratio	1	1.06 (0.83 to 1.34)	0.984236
HSD17B14	uIA	Wald ratio	1	0.99 (0.86 to 1.15)	0.988992
HSPG2	uIA	Wald ratio	1	1.11 (0.82 to 1.51)	0.984236
IFNAR1	uIA	Wald ratio	1	1.19 (0.84 to 1.69)	0.97198
IGF2R	uIA	Wald ratio	1	1.17 (0.72 to 1.90)	0.984236
IGFALS	uIA	Wald ratio	1	1.26 (0.94 to 1.68)	0.955922
IGFBPL1	uIA	Wald ratio	1	1.06 (0.74 to 1.52)	0.988992
IGSF8	uIA	Wald ratio	1	1.01 (0.69 to 1.46)	0.99207
IL12RB1	uIA	Wald ratio	1	1.41 (0.88 to 2.25)	0.955922
IL15RA	uIA	Wald ratio	1	1.08 (0.71 to 1.64)	0.984236
IL17B	uIA	Wald ratio	1	1.22 (0.90 to 1.67)	0.955922
IL17RC	uIA	Wald ratio	1	0.73 (0.58 to 0.92)	0.686836
IL1R1	uIA	Wald ratio	1	0.96 (0.78 to 1.18)	0.984236
IL20RB	uIA	Wald ratio	1	1.16 (0.92 to 1.45)	0.955922
ILK	uIA	Wald ratio	1	1.26 (0.81 to 1.95)	0.97198
IMPA1	uIA	Wald ratio	1	1.17 (0.89 to 1.53)	0.956971
INSIG2	uIA	Wald ratio	1	1.02 (0.84 to 1.24)	0.988992
INVS	uIA	Wald ratio	1	0.99 (0.74 to 1.32)	0.988992
IPO7	uIA	Wald ratio	1	0.98 (0.63 to 1.55)	0.988992
IPO8	uIA	Wald ratio	1	1.37 (0.95 to 1.96)	0.948103
IRF6	uIA	Wald ratio	1	1.14 (0.92 to 1.41)	0.955922
ITGA2	uIA	Wald ratio	1	1.08 (0.94 to 1.25)	0.97198
ITGB3	uIA	Wald ratio	1	0.80 (0.50 to 1.29)	0.984236
ITGB5	uIA	Wald ratio	1	0.80 (0.58 to 1.10)	0.955922
ITGB6	uIA	Wald ratio	1	1.07 (0.93 to 1.23)	0.984236
ITIH4	uIA	Wald ratio	1	0.97 (0.89 to 1.06)	0.984236
ITIH5	uIA	Wald ratio	1	0.65 (0.45 to 0.93)	0.700097
ITPA	uIA	Wald ratio	1	1.05 (0.89 to 1.24)	0.984236
ITPKC	uIA	Wald ratio	1	1.08 (0.68 to 1.71)	0.984236
JAM3	uIA	Wald ratio	1	1.06 (0.91 to 1.25)	0.984236
KBTBD11	uIA	Wald ratio	1	0.92 (0.72 to 1.19)	0.984236
KBTBD12	uIA	Wald ratio	1	0.96 (0.73 to 1.27)	0.988992
KBTBD2	uIA	Wald ratio	1	1.05 (0.71 to 1.55)	0.988992
KCNA2	uIA	Wald ratio	1	0.92 (0.70 to 1.21)	0.984236
KCNB2	uIA	Wald ratio	1	1.26 (1.02 to 1.56)	0.766284
KCNC3	uIA	Wald ratio	1	0.88 (0.65 to 1.17)	0.984236
KCNH2	uIA	Wald ratio	1	1.05 (0.92 to 1.20)	0.984236
KCNJ11	uIA	Wald ratio	1	0.97 (0.83 to 1.13)	0.984236
KCNJ3	uIA	Wald ratio	1	1.15 (0.89 to 1.49)	0.97198
KCNQ3	uIA	Wald ratio	1	0.96 (0.80 to 1.14)	0.984236
KCNS3	uIA	Wald ratio	1	0.88 (0.74 to 1.06)	0.955922
KCNT2	uIA	Wald ratio	1	1.08 (0.77 to 1.52)	0.984236
KDM5B	uIA	Wald ratio	1	0.64 (0.41 to 1.01)	0.878874
KDSR	uIA	Wald ratio	1	0.97 (0.72 to 1.32)	0.988992
KHK	uIA	Wald ratio	1	1.06 (0.84 to 1.33)	0.984236
KLHL2	uIA	Wald ratio	1	1.10 (0.88 to 1.38)	0.984236
KLHL35	uIA	Wald ratio	1	1.11 (0.92 to 1.33)	0.97198
KLHL36	uIA	Wald ratio	1	1.14 (0.93 to 1.41)	0.955922
KLHL5	uIA	Wald ratio	1	1.03 (0.71 to 1.50)	0.988992
KLHL7	uIA	Wald ratio	1	1.12 (0.75 to 1.66)	0.984236
LACTB	uIA	Wald ratio	1	1.11 (0.86 to 1.44)	0.984236
LAMA2	uIA	Wald ratio	1	0.87 (0.58 to 1.32)	0.984236
LAMB1	uIA	Wald ratio	1	0.80 (0.63 to 1.02)	0.878874
LAMC2	uIA	Wald ratio	1	1.01 (0.88 to 1.15)	0.988992
LANCL2	uIA	Wald ratio	1	0.79 (0.50 to 1.25)	0.97198
LARS	uIA	Wald ratio	1	0.97 (0.84 to 1.12)	0.984236
LEFTY1	uIA	Wald ratio	1	0.99 (0.75 to 1.30)	0.988992
LGALS3	uIA	Wald ratio	1	0.93 (0.70 to 1.23)	0.984236
LGALS9	uIA	Wald ratio	1	1.02 (0.62 to 1.69)	0.988992
LGR5	uIA	Wald ratio	1	1.23 (0.88 to 1.72)	0.956193
LHCGR	uIA	Wald ratio	1	0.92 (0.79 to 1.08)	0.97198
LIG1	uIA	Wald ratio	1	1.18 (0.82 to 1.71)	0.984236
LILRB1	uIA	Wald ratio	1	0.81 (0.59 to 1.12)	0.955922
LIMK2	uIA	Wald ratio	1	1.16 (0.84 to 1.59)	0.984236
LIPA	uIA	Wald ratio	1	1.00 (0.64 to 1.58)	0.992622
LOXL1	uIA	Wald ratio	1	1.05 (0.67 to 1.63)	0.988992
LOXL2	uIA	Wald ratio	1	0.89 (0.72 to 1.08)	0.956971
LPIN1	uIA	Wald ratio	1	1.01 (0.89 to 1.15)	0.988992
LRP1	uIA	Wald ratio	1	1.31 (0.94 to 1.81)	0.955922
LRRC15	uIA	Wald ratio	1	0.87 (0.69 to 1.10)	0.965993
LRRK2	uIA	Wald ratio	1	0.78 (0.56 to 1.10)	0.955922
LRRN3	uIA	Wald ratio	1	0.97 (0.72 to 1.30)	0.988992
LSS	uIA	Wald ratio	1	1.13 (0.87 to 1.45)	0.984236
LTB4R	uIA	Wald ratio	1	0.96 (0.63 to 1.44)	0.988992
LY75	uIA	Wald ratio	1	1.00 (0.91 to 1.10)	0.99207
LY86	uIA	Wald ratio	1	1.10 (0.69 to 1.75)	0.984236
LYN	uIA	Wald ratio	1	1.41 (0.90 to 2.21)	0.955922
LYPD6	uIA	Wald ratio	1	0.82 (0.62 to 1.09)	0.955922
LYZ	uIA	Wald ratio	1	1.32 (1.08 to 1.63)	0.686836
MALT1	uIA	Wald ratio	1	0.89 (0.67 to 1.19)	0.984236
MAMDC2	uIA	Wald ratio	1	0.95 (0.76 to 1.19)	0.984236
MAP2K5	uIA	Wald ratio	1	1.03 (0.81 to 1.31)	0.988992
MAP3K11	uIA	Wald ratio	1	1.19 (0.97 to 1.47)	0.955922
MAP3K9	uIA	Wald ratio	1	0.95 (0.77 to 1.17)	0.984236
MAPK10	uIA	Wald ratio	1	1.26 (0.95 to 1.66)	0.955922
MAPK4	uIA	Wald ratio	1	0.93 (0.77 to 1.11)	0.984236
MAPK9	uIA	Wald ratio	1	0.84 (0.64 to 1.09)	0.955922
MAPKAPK5	uIA	Wald ratio	1	0.91 (0.67 to 1.24)	0.984236
MARK1	uIA	Wald ratio	1	0.83 (0.48 to 1.43)	0.984236
MARK4	uIA	Wald ratio	1	1.25 (0.70 to 2.22)	0.984236
MASP1	uIA	Wald ratio	1	1.01 (0.72 to 1.43)	0.99131
MAST2	uIA	Wald ratio	1	1.05 (0.90 to 1.24)	0.984236
MAST3	uIA	Wald ratio	1	1.06 (0.78 to 1.43)	0.984236
MATN3	uIA	Wald ratio	1	0.94 (0.85 to 1.04)	0.955922
MBTPS1	uIA	Wald ratio	1	0.67 (0.40 to 1.13)	0.955922
MCM8	uIA	Wald ratio	1	0.95 (0.82 to 1.09)	0.984236
MDK	uIA	Wald ratio	1	0.89 (0.66 to 1.20)	0.984236
ME3	uIA	Wald ratio	1	0.98 (0.84 to 1.15)	0.988992
MERTK	uIA	Wald ratio	1	1.01 (0.85 to 1.19)	0.988992
METTL21A	uIA	Wald ratio	1	1.14 (0.82 to 1.60)	0.984236
MFAP2	uIA	Wald ratio	1	1.12 (0.89 to 1.40)	0.97198
MGMT	uIA	Wald ratio	1	0.99 (0.89 to 1.10)	0.988992
MGST1	uIA	Wald ratio	1	1.40 (0.91 to 2.18)	0.955922
MGST3	uIA	Wald ratio	1	0.88 (0.63 to 1.24)	0.984236
MITF	uIA	Wald ratio	1	0.84 (0.59 to 1.19)	0.97198
MLKL	uIA	Wald ratio	1	1.02 (0.73 to 1.42)	0.988992
MMP16	uIA	Wald ratio	1	1.53 (0.98 to 2.37)	0.878874
MMP17	uIA	Wald ratio	1	1.16 (0.91 to 1.48)	0.955922
MMP7	uIA	Wald ratio	1	1.07 (0.85 to 1.34)	0.984236
MOK	uIA	Wald ratio	1	0.95 (0.67 to 1.36)	0.988992
MRC2	uIA	Wald ratio	1	1.30 (0.91 to 1.86)	0.955922
MRGPRD	uIA	Wald ratio	1	0.91 (0.79 to 1.06)	0.955922
MSH2	uIA	Wald ratio	1	0.96 (0.85 to 1.08)	0.984236
MSH6	uIA	Wald ratio	1	1.15 (0.85 to 1.56)	0.984236
MT1A	uIA	Wald ratio	1	0.81 (0.56 to 1.18)	0.97198
MTAP	uIA	Wald ratio	1	0.99 (0.78 to 1.24)	0.988992
MTHFR	uIA	Wald ratio	1	0.84 (0.57 to 1.23)	0.984236
MTRF1L	uIA	Wald ratio	1	1.01 (0.93 to 1.10)	0.988992
MTTP	uIA	Wald ratio	1	1.07 (0.90 to 1.27)	0.984236
MUC3A	uIA	Wald ratio	1	0.88 (0.70 to 1.11)	0.97198
MYH7B	uIA	Wald ratio	1	0.82 (0.62 to 1.07)	0.955922
MYOC	uIA	Wald ratio	1	0.89 (0.69 to 1.15)	0.984236
NAAA	uIA	Wald ratio	1	0.99 (0.90 to 1.10)	0.988992
NAGA	uIA	Wald ratio	1	1.10 (0.90 to 1.34)	0.981706
NALCN	uIA	Wald ratio	1	1.31 (0.86 to 2.01)	0.955922
NBEA	uIA	Wald ratio	1	1.06 (0.83 to 1.35)	0.984236
NBL1	uIA	Wald ratio	1	0.93 (0.69 to 1.26)	0.984236
NBN	uIA	Wald ratio	1	1.18 (0.90 to 1.55)	0.955922
NCAM1	uIA	Wald ratio	1	1.10 (0.96 to 1.26)	0.955922
NDFIP1	uIA	Wald ratio	1	0.87 (0.58 to 1.30)	0.984236
NDUFA10	uIA	Wald ratio	1	0.97 (0.84 to 1.13)	0.984236
NDUFA4	uIA	Wald ratio	1	1.08 (0.62 to 1.87)	0.988992
NDUFS1	uIA	Wald ratio	1	1.18 (0.77 to 1.82)	0.984236
NDUFS4	uIA	Wald ratio	1	0.71 (0.44 to 1.15)	0.955922
NDUFS5	uIA	Wald ratio	1	1.02 (0.89 to 1.17)	0.984236
NDUFV3	uIA	Wald ratio	1	0.93 (0.82 to 1.05)	0.96087
NEDD4	uIA	Wald ratio	1	1.32 (1.01 to 1.72)	0.878874
NEK1	uIA	Wald ratio	1	1.12 (0.90 to 1.39)	0.97198
NEK11	uIA	Wald ratio	1	1.03 (0.86 to 1.25)	0.984236
NEK3	uIA	Wald ratio	1	1.16 (0.95 to 1.42)	0.955922
NEK5	uIA	Wald ratio	1	0.97 (0.80 to 1.17)	0.988992
NELFCD	uIA	Wald ratio	1	1.00 (0.90 to 1.11)	0.988992
NELL2	uIA	Wald ratio	1	1.25 (1.00 to 1.55)	0.878874
NKTR	uIA	Wald ratio	1	1.30 (0.86 to 1.96)	0.955922
NLGN1	uIA	Wald ratio	1	1.08 (0.80 to 1.47)	0.984236
NLRP1	uIA	Wald ratio	1	0.66 (0.46 to 0.95)	0.766284
NMB	uIA	Wald ratio	1	1.16 (0.95 to 1.42)	0.955922
NMUR1	uIA	Wald ratio	1	0.96 (0.78 to 1.20)	0.987996
NOS2	uIA	Wald ratio	1	1.02 (0.90 to 1.15)	0.988992
NOV	uIA	Wald ratio	1	0.60 (0.38 to 0.95)	0.766284
NPC1	uIA	Wald ratio	1	0.91 (0.63 to 1.31)	0.984236
NPEPL1	uIA	Wald ratio	1	1.44 (0.82 to 2.54)	0.955922
NPTX2	uIA	Wald ratio	1	1.06 (0.87 to 1.30)	0.984236
NRBP1	uIA	Wald ratio	1	1.49 (0.93 to 2.38)	0.955922
NRP2	uIA	Wald ratio	1	0.90 (0.69 to 1.16)	0.984236
NT5C	uIA	Wald ratio	1	1.09 (0.71 to 1.67)	0.984236
NTN4	uIA	Wald ratio	1	1.12 (0.84 to 1.49)	0.984236
NUDT7	uIA	Wald ratio	1	0.79 (0.56 to 1.10)	0.955922
NUP107	uIA	Wald ratio	1	0.94 (0.78 to 1.14)	0.984236
OLFM4	uIA	Wald ratio	1	1.02 (0.93 to 1.13)	0.984236
OLFML3	uIA	Wald ratio	1	1.37 (0.94 to 2.00)	0.955922
OPN1SW	uIA	Wald ratio	1	0.83 (0.66 to 1.03)	0.935229
OPN4	uIA	Wald ratio	1	1.05 (0.85 to 1.30)	0.984236
OPRL1	uIA	Wald ratio	1	1.00 (0.72 to 1.38)	0.99207
OVGP1	uIA	Wald ratio	1	0.89 (0.69 to 1.14)	0.981706
OXER1	uIA	Wald ratio	1	1.04 (0.88 to 1.23)	0.984236
OXTR	uIA	Wald ratio	1	1.06 (0.91 to 1.25)	0.984236
P2RY12	uIA	Wald ratio	1	1.07 (0.85 to 1.35)	0.984236
P2RY14	uIA	Wald ratio	1	0.85 (0.66 to 1.10)	0.955922
P4HTM	uIA	Wald ratio	1	0.76 (0.52 to 1.10)	0.955922
PABPC1	uIA	Wald ratio	1	0.91 (0.57 to 1.45)	0.984236
PACSIN2	uIA	Wald ratio	1	1.02 (0.73 to 1.44)	0.988992
PADI2	uIA	Wald ratio	1	1.02 (0.78 to 1.34)	0.988992
PAK1	uIA	Wald ratio	1	1.00 (0.74 to 1.36)	1
PANX2	uIA	Wald ratio	1	0.95 (0.79 to 1.15)	0.984236
PARP11	uIA	Wald ratio	1	1.00 (0.68 to 1.48)	1
PARP2	uIA	Wald ratio	1	1.07 (0.85 to 1.36)	0.984236
PARP4	uIA	Wald ratio	1	0.90 (0.61 to 1.34)	0.984236
PASK	uIA	Wald ratio	1	1.13 (0.89 to 1.44)	0.97198
PAX8	uIA	Wald ratio	1	1.01 (0.93 to 1.09)	0.988992
PCBD1	uIA	Wald ratio	1	1.01 (0.65 to 1.57)	0.99207
PCOLCE2	uIA	Wald ratio	1	1.06 (0.93 to 1.20)	0.984236
PCSK1	uIA	Wald ratio	1	1.23 (0.91 to 1.66)	0.955922
PCSK4	uIA	Wald ratio	1	1.32 (0.97 to 1.81)	0.878874
PCSK6	uIA	Wald ratio	1	0.85 (0.64 to 1.12)	0.96087
PCYOX1	uIA	Wald ratio	1	0.82 (0.51 to 1.30)	0.984236
PCYOX1L	uIA	Wald ratio	1	1.04 (0.84 to 1.28)	0.984236
PDCD1LG2	uIA	Wald ratio	1	0.89 (0.75 to 1.06)	0.955922
PDE11A	uIA	Wald ratio	1	1.06 (0.84 to 1.34)	0.984236
PDE1B	uIA	Wald ratio	1	1.03 (0.88 to 1.21)	0.984236
PDE1C	uIA	Wald ratio	1	1.12 (0.86 to 1.45)	0.984236
PDE5A	uIA	Wald ratio	1	0.86 (0.54 to 1.36)	0.984236
PDF	uIA	Wald ratio	1	0.97 (0.79 to 1.19)	0.988992
PDGFD	uIA	Wald ratio	1	0.86 (0.58 to 1.28)	0.984236
PDK2	uIA	Wald ratio	1	1.14 (0.90 to 1.44)	0.97198
PEAK1	uIA	Wald ratio	1	1.38 (0.99 to 1.93)	0.878874
PEBP1	uIA	Wald ratio	1	1.31 (0.80 to 2.14)	0.97198
PEBP4	uIA	Wald ratio	1	0.90 (0.71 to 1.14)	0.984236
PEPD	uIA	Wald ratio	1	0.84 (0.58 to 1.22)	0.984236
PGD	uIA	Wald ratio	1	0.92 (0.57 to 1.49)	0.984236
PGGT1B	uIA	Wald ratio	1	0.85 (0.58 to 1.23)	0.984236
PGR	uIA	Wald ratio	1	0.68 (0.43 to 1.09)	0.955922
PI4KA	uIA	Wald ratio	1	0.97 (0.71 to 1.32)	0.988992
PICALM	uIA	Wald ratio	1	0.83 (0.46 to 1.49)	0.984236
PIGK	uIA	Wald ratio	1	1.08 (0.82 to 1.42)	0.984236
PIK3R4	uIA	Wald ratio	1	0.94 (0.67 to 1.31)	0.984236
PIP4K2A	uIA	Wald ratio	1	0.88 (0.67 to 1.15)	0.982531
PKD2L1	uIA	Wald ratio	1	1.13 (0.94 to 1.35)	0.955922
PLA2G12A	uIA	Wald ratio	1	1.00 (0.63 to 1.58)	1
PLA2G4B	uIA	Wald ratio	1	0.96 (0.64 to 1.43)	0.988992
PLA2G5	uIA	Wald ratio	1	0.94 (0.78 to 1.13)	0.984236
PLA2R1	uIA	Wald ratio	1	1.17 (0.81 to 1.69)	0.984236
PLCB1	uIA	Wald ratio	1	0.95 (0.69 to 1.32)	0.988992
PLD1	uIA	Wald ratio	1	1.04 (0.90 to 1.22)	0.984236
PLD2	uIA	Wald ratio	1	0.91 (0.71 to 1.15)	0.984236
PLEKHA6	uIA	Wald ratio	1	0.83 (0.65 to 1.08)	0.955922
PLSCR1	uIA	Wald ratio	1	0.94 (0.62 to 1.44)	0.988992
PLTP	uIA	Wald ratio	1	0.95 (0.74 to 1.22)	0.984236
PMS2	uIA	Wald ratio	1	0.91 (0.78 to 1.08)	0.97198
POGLUT1	uIA	Wald ratio	1	1.04 (0.90 to 1.19)	0.984236
POLG	uIA	Wald ratio	1	0.88 (0.74 to 1.04)	0.955922
POLI	uIA	Wald ratio	1	0.92 (0.77 to 1.09)	0.97198
POLK	uIA	Wald ratio	1	0.75 (0.51 to 1.12)	0.955922
POMC	uIA	Wald ratio	1	0.98 (0.81 to 1.19)	0.988992
POR	uIA	Wald ratio	1	0.86 (0.66 to 1.12)	0.965993
POSTN	uIA	Wald ratio	1	1.02 (0.81 to 1.28)	0.988992
PPA1	uIA	Wald ratio	1	0.96 (0.84 to 1.10)	0.984236
PPCDC	uIA	Wald ratio	1	1.18 (0.89 to 1.56)	0.956971
PPID	uIA	Wald ratio	1	1.10 (0.75 to 1.60)	0.984236
PPIL2	uIA	Wald ratio	1	0.87 (0.64 to 1.17)	0.982864
PPIL3	uIA	Wald ratio	1	1.03 (0.96 to 1.10)	0.984236
PPWD1	uIA	Wald ratio	1	1.10 (0.89 to 1.36)	0.984236
PRCP	uIA	Wald ratio	1	0.83 (0.57 to 1.22)	0.982864
PRDX1	uIA	Wald ratio	1	1.22 (0.76 to 1.94)	0.984236
PRIM1	uIA	Wald ratio	1	0.65 (0.46 to 0.91)	0.686836
PRKAR2B	uIA	Wald ratio	1	1.03 (0.82 to 1.30)	0.988992
PRKCB	uIA	Wald ratio	1	1.01 (0.84 to 1.21)	0.988992
PRKD3	uIA	Wald ratio	1	0.91 (0.74 to 1.12)	0.984236
PRPF4	uIA	Wald ratio	1	0.83 (0.72 to 0.96)	0.686836
PRR4	uIA	Wald ratio	1	1.00 (0.85 to 1.17)	0.999493
PSAP	uIA	Wald ratio	1	0.99 (0.60 to 1.64)	0.99207
PSEN1	uIA	Wald ratio	1	1.34 (0.85 to 2.13)	0.955922
PSMA4	uIA	Wald ratio	1	1.40 (0.80 to 2.47)	0.956971
PSMB5	uIA	Wald ratio	1	1.63 (0.96 to 2.76)	0.878874
PSMD2	uIA	Wald ratio	1	0.85 (0.46 to 1.55)	0.984236
PSMF1	uIA	Wald ratio	1	1.10 (0.85 to 1.42)	0.984236
PSPH	uIA	Wald ratio	1	1.01 (0.89 to 1.14)	0.988992
PTCH1	uIA	Wald ratio	1	1.30 (0.84 to 2.01)	0.956971
PTGDR	uIA	Wald ratio	1	1.01 (0.87 to 1.17)	0.988992
PTGFRN	uIA	Wald ratio	1	0.92 (0.69 to 1.21)	0.984236
PTGS1	uIA	Wald ratio	1	1.11 (0.95 to 1.30)	0.955922
PTN	uIA	Wald ratio	1	0.78 (0.53 to 1.15)	0.955922
PTPN12	uIA	Wald ratio	1	0.99 (0.70 to 1.40)	0.988992
PTPRF	uIA	Wald ratio	1	1.34 (0.97 to 1.85)	0.878874
PTPRZ1	uIA	Wald ratio	1	0.92 (0.69 to 1.22)	0.984236
PVRL2	uIA	Wald ratio	1	1.43 (1.00 to 2.06)	0.878874
QPCT	uIA	Wald ratio	1	0.93 (0.77 to 1.12)	0.984236
QSOX1	uIA	Wald ratio	1	1.01 (0.88 to 1.17)	0.988992
RABEP1	uIA	Wald ratio	1	1.27 (0.96 to 1.67)	0.955922
RABGAP1L	uIA	Wald ratio	1	0.66 (0.41 to 1.05)	0.878874
RAD21	uIA	Wald ratio	1	0.94 (0.51 to 1.75)	0.988992
RAD50	uIA	Wald ratio	1	1.27 (0.90 to 1.78)	0.955922
RAPGEF3	uIA	Wald ratio	1	1.03 (0.67 to 1.58)	0.988992
RAPGEF5	uIA	Wald ratio	1	1.40 (0.86 to 2.29)	0.955922
RASGRP3	uIA	Wald ratio	1	0.94 (0.77 to 1.15)	0.984236
RBBP9	uIA	Wald ratio	1	0.93 (0.65 to 1.32)	0.984236
RBL2	uIA	Wald ratio	1	0.98 (0.80 to 1.19)	0.988992
RECQL	uIA	Wald ratio	1	1.53 (0.88 to 2.65)	0.955922
REEP5	uIA	Wald ratio	1	0.65 (0.36 to 1.16)	0.955922
REV3L	uIA	Wald ratio	1	0.96 (0.73 to 1.26)	0.988992
RGS16	uIA	Wald ratio	1	1.36 (0.94 to 1.96)	0.955922
RGS5	uIA	Wald ratio	1	1.03 (0.77 to 1.37)	0.988992
RHEB	uIA	Wald ratio	1	1.07 (0.73 to 1.57)	0.984236
RIOK1	uIA	Wald ratio	1	0.86 (0.63 to 1.19)	0.984236
RIOK2	uIA	Wald ratio	1	0.94 (0.56 to 1.59)	0.988992
RIPK3	uIA	Wald ratio	1	1.18 (0.63 to 2.21)	0.984236
RNASE6	uIA	Wald ratio	1	1.78 (1.03 to 3.08)	0.878874
RNASEL	uIA	Wald ratio	1	1.11 (0.89 to 1.39)	0.97198
RNASET2	uIA	Wald ratio	1	1.32 (0.87 to 1.99)	0.955922
RPL13	uIA	Wald ratio	1	0.96 (0.67 to 1.38)	0.988992
RPN1	uIA	Wald ratio	1	1.03 (0.58 to 1.83)	0.988992
RPS6KB2	uIA	Wald ratio	1	0.99 (0.74 to 1.31)	0.988992
RPS6KL1	uIA	Wald ratio	1	1.01 (0.71 to 1.42)	0.99207
RPSA	uIA	Wald ratio	1	1.12 (0.89 to 1.42)	0.97198
RRAS2	uIA	Wald ratio	1	0.86 (0.58 to 1.27)	0.984236
RRM1	uIA	Wald ratio	1	0.87 (0.72 to 1.05)	0.955922
RRM2B	uIA	Wald ratio	1	1.22 (0.89 to 1.66)	0.955922
RSPO4	uIA	Wald ratio	1	0.94 (0.78 to 1.15)	0.984236
RTN3	uIA	Wald ratio	1	1.05 (0.63 to 1.74)	0.988992
RTN4RL1	uIA	Wald ratio	1	0.91 (0.77 to 1.08)	0.97198
RYK	uIA	Wald ratio	1	1.16 (0.75 to 1.80)	0.984236
S100A10	uIA	Wald ratio	1	1.34 (0.93 to 1.92)	0.955922
SCG5	uIA	Wald ratio	1	0.85 (0.67 to 1.07)	0.955922
SCN2A	uIA	Wald ratio	1	0.93 (0.71 to 1.22)	0.984236
SCN9A	uIA	Wald ratio	1	0.96 (0.77 to 1.19)	0.984236
SDC4	uIA	Wald ratio	1	0.94 (0.63 to 1.40)	0.988992
SENP6	uIA	Wald ratio	1	1.23 (0.70 to 2.14)	0.984236
SENP7	uIA	Wald ratio	1	0.86 (0.64 to 1.16)	0.97198
SERPINB8	uIA	Wald ratio	1	0.86 (0.45 to 1.62)	0.984236
SERPINC1	uIA	Wald ratio	1	0.88 (0.75 to 1.03)	0.955922
SERPINI1	uIA	Wald ratio	1	1.11 (0.81 to 1.52)	0.984236
SETD4	uIA	Wald ratio	1	1.13 (0.75 to 1.70)	0.984236
SF3B2	uIA	Wald ratio	1	1.14 (0.92 to 1.42)	0.956971
SFTPD	uIA	Wald ratio	1	0.97 (0.90 to 1.06)	0.984236
SIGIRR	uIA	Wald ratio	1	1.01 (0.89 to 1.15)	0.988992
SIGLEC12	uIA	Wald ratio	1	1.03 (0.93 to 1.15)	0.984236
SIGLEC5	uIA	Wald ratio	1	1.16 (0.92 to 1.47)	0.955922
SIRPB1	uIA	Wald ratio	1	0.98 (0.83 to 1.15)	0.988992
SLC12A5	uIA	Wald ratio	1	1.03 (0.88 to 1.20)	0.984236
SLC12A6	uIA	Wald ratio	1	1.07 (0.85 to 1.34)	0.984236
SLC12A7	uIA	Wald ratio	1	0.97 (0.65 to 1.44)	0.988992
SLC12A9	uIA	Wald ratio	1	1.39 (0.89 to 2.17)	0.955922
SLC15A2	uIA	Wald ratio	1	1.02 (0.84 to 1.24)	0.988992
SLC15A4	uIA	Wald ratio	1	0.98 (0.78 to 1.23)	0.988992
SLC22A1	uIA	Wald ratio	1	1.16 (0.87 to 1.55)	0.97198
SLC22A15	uIA	Wald ratio	1	0.93 (0.73 to 1.18)	0.984236
SLC22A31	uIA	Wald ratio	1	1.01 (0.92 to 1.10)	0.988992
SLC22A4	uIA	Wald ratio	1	0.60 (0.44 to 0.83)	0.686836
SLC26A9	uIA	Wald ratio	1	0.90 (0.67 to 1.22)	0.984236
SLC28A2	uIA	Wald ratio	1	0.88 (0.78 to 1.01)	0.878874
SLC29A1	uIA	Wald ratio	1	0.96 (0.87 to 1.06)	0.984236
SLC29A3	uIA	Wald ratio	1	0.67 (0.43 to 1.02)	0.878874
SLC31A1	uIA	Wald ratio	1	0.52 (0.32 to 0.85)	0.686836
SLC33A1	uIA	Wald ratio	1	0.89 (0.65 to 1.21)	0.984236
SLC38A1	uIA	Wald ratio	1	1.06 (0.83 to 1.36)	0.984236
SLC41A2	uIA	Wald ratio	1	0.74 (0.46 to 1.21)	0.956971
SLC44A1	uIA	Wald ratio	1	0.71 (0.50 to 1.02)	0.878874
SLC4A8	uIA	Wald ratio	1	1.04 (0.83 to 1.32)	0.984236
SLC5A3	uIA	Wald ratio	1	1.97 (1.15 to 3.38)	0.686836
SLC5A4	uIA	Wald ratio	1	1.01 (0.73 to 1.41)	0.988992
SLC5A6	uIA	Wald ratio	1	1.30 (0.85 to 1.99)	0.955922
SLC5A7	uIA	Wald ratio	1	1.03 (0.88 to 1.20)	0.984236
SLC6A1	uIA	Wald ratio	1	1.04 (0.92 to 1.17)	0.984236
SLC6A16	uIA	Wald ratio	1	1.01 (0.67 to 1.53)	0.99207
SLC6A4	uIA	Wald ratio	1	1.00 (0.82 to 1.22)	0.99207
SLC6A7	uIA	Wald ratio	1	1.03 (0.88 to 1.20)	0.984236
SLC7A7	uIA	Wald ratio	1	1.06 (0.72 to 1.56)	0.988992
SLCO3A1	uIA	Wald ratio	1	0.90 (0.77 to 1.06)	0.955922
SLFN11	uIA	Wald ratio	1	1.26 (0.91 to 1.75)	0.955922
SLIT1	uIA	Wald ratio	1	0.95 (0.85 to 1.08)	0.984236
SLK	uIA	Wald ratio	1	0.96 (0.47 to 1.96)	0.988992
SMAD2	uIA	Wald ratio	1	0.80 (0.51 to 1.25)	0.97198
SMARCB1	uIA	Wald ratio	1	1.13 (0.88 to 1.45)	0.97198
SMOC1	uIA	Wald ratio	1	0.94 (0.81 to 1.10)	0.984236
SMOC2	uIA	Wald ratio	1	1.13 (0.78 to 1.63)	0.984236
SNAP25	uIA	Wald ratio	1	1.00 (0.92 to 1.08)	0.988992
SOAT2	uIA	Wald ratio	1	0.87 (0.67 to 1.14)	0.97198
SORD	uIA	Wald ratio	1	1.01 (0.75 to 1.37)	0.988992
SPARCL1	uIA	Wald ratio	1	0.82 (0.63 to 1.09)	0.955922
SPINK2	uIA	Wald ratio	1	0.90 (0.76 to 1.06)	0.955922
SPINK5	uIA	Wald ratio	1	1.21 (0.98 to 1.49)	0.878874
SPTBN1	uIA	Wald ratio	1	0.69 (0.53 to 0.91)	0.686836
SRP19	uIA	Wald ratio	1	0.88 (0.51 to 1.52)	0.984236
SRPK2	uIA	Wald ratio	1	0.91 (0.66 to 1.26)	0.984236
ST3GAL1	uIA	Wald ratio	1	0.97 (0.73 to 1.29)	0.988992
ST3GAL4	uIA	Wald ratio	1	1.06 (0.77 to 1.44)	0.984236
STAT4	uIA	Wald ratio	1	0.89 (0.63 to 1.26)	0.984236
STK17A	uIA	Wald ratio	1	1.12 (0.79 to 1.60)	0.984236
STK31	uIA	Wald ratio	1	1.14 (0.92 to 1.42)	0.955922
STK33	uIA	Wald ratio	1	0.94 (0.84 to 1.05)	0.97198
STX1B	uIA	Wald ratio	1	0.94 (0.80 to 1.11)	0.984236
SULF1	uIA	Wald ratio	1	0.85 (0.60 to 1.21)	0.984236
SULT1A2	uIA	Wald ratio	1	1.06 (0.91 to 1.22)	0.984236
SULT1C2	uIA	Wald ratio	1	0.98 (0.88 to 1.09)	0.984236
SUMF1	uIA	Wald ratio	1	0.97 (0.83 to 1.14)	0.984236
SV2B	uIA	Wald ratio	1	1.17 (0.88 to 1.56)	0.97198
TACR1	uIA	Wald ratio	1	0.93 (0.76 to 1.13)	0.984236
TANC1	uIA	Wald ratio	1	1.46 (0.90 to 2.39)	0.955922
TAPBPL	uIA	Wald ratio	1	0.93 (0.86 to 1.00)	0.878874
TBC1D1	uIA	Wald ratio	1	1.47 (0.99 to 2.19)	0.878874
TCF7L2	uIA	Wald ratio	1	0.95 (0.76 to 1.19)	0.984236
TCN2	uIA	Wald ratio	1	0.93 (0.72 to 1.20)	0.984236
TDGF1	uIA	Wald ratio	1	1.12 (0.99 to 1.27)	0.878874
TDP1	uIA	Wald ratio	1	1.03 (0.82 to 1.29)	0.988992
TEX14	uIA	Wald ratio	1	0.94 (0.78 to 1.15)	0.984236
THNSL2	uIA	Wald ratio	1	1.15 (0.93 to 1.42)	0.955922
THSD4	uIA	Wald ratio	1	0.71 (0.54 to 0.94)	0.700097
TKT	uIA	Wald ratio	1	1.02 (0.76 to 1.38)	0.988992
TLR2	uIA	Wald ratio	1	0.90 (0.64 to 1.25)	0.984236
TLR4	uIA	Wald ratio	1	0.93 (0.66 to 1.31)	0.984236
TMED9	uIA	Wald ratio	1	0.98 (0.63 to 1.51)	0.988992
TMEM123	uIA	Wald ratio	1	0.92 (0.61 to 1.39)	0.984236
TMEM66	uIA	Wald ratio	1	1.88 (1.10 to 3.21)	0.715386
TMEM97	uIA	Wald ratio	1	1.08 (0.83 to 1.40)	0.984236
TNFRSF10A	uIA	Wald ratio	1	0.97 (0.88 to 1.07)	0.984236
TNFSF12	uIA	Wald ratio	1	1.08 (0.75 to 1.55)	0.984236
TNKS2	uIA	Wald ratio	1	0.90 (0.69 to 1.17)	0.984236
TOP1MT	uIA	Wald ratio	1	0.98 (0.68 to 1.41)	0.988992
TOR1A	uIA	Wald ratio	1	1.08 (0.75 to 1.55)	0.984236
TPBG	uIA	Wald ratio	1	0.88 (0.77 to 1.01)	0.878874
TPCN2	uIA	Wald ratio	1	1.07 (0.76 to 1.52)	0.984236
TPMT	uIA	Wald ratio	1	0.92 (0.63 to 1.33)	0.984236
TREML4	uIA	Wald ratio	1	0.92 (0.75 to 1.14)	0.984236
TRIM5	uIA	Wald ratio	1	0.96 (0.76 to 1.22)	0.988415
TRIT1	uIA	Wald ratio	1	1.08 (0.94 to 1.23)	0.97198
TRPV3	uIA	Wald ratio	1	0.93 (0.77 to 1.11)	0.984236
TSC1	uIA	Wald ratio	1	1.14 (0.76 to 1.72)	0.984236
TSLP	uIA	Wald ratio	1	0.96 (0.83 to 1.11)	0.984236
TSPYL1	uIA	Wald ratio	1	1.09 (0.83 to 1.45)	0.984236
TUBA1C	uIA	Wald ratio	1	0.94 (0.54 to 1.62)	0.988992
TULP3	uIA	Wald ratio	1	0.88 (0.52 to 1.49)	0.984236
UBA6	uIA	Wald ratio	1	1.13 (0.83 to 1.54)	0.984236
UCHL1	uIA	Wald ratio	1	1.11 (0.92 to 1.33)	0.97198
UCHL3	uIA	Wald ratio	1	1.09 (0.80 to 1.49)	0.984236
UCP2	uIA	Wald ratio	1	1.03 (0.75 to 1.42)	0.988992
UGGT2	uIA	Wald ratio	1	0.84 (0.70 to 1.01)	0.878874
UTS2B	uIA	Wald ratio	1	1.08 (0.90 to 1.30)	0.984236
VCP	uIA	Wald ratio	1	1.09 (0.71 to 1.68)	0.984236
VNN1	uIA	Wald ratio	1	1.10 (0.94 to 1.29)	0.955922
WRN	uIA	Wald ratio	1	1.16 (0.86 to 1.57)	0.97198
WWOX	uIA	Wald ratio	1	0.94 (0.75 to 1.17)	0.984236
XPA	uIA	Wald ratio	1	0.90 (0.58 to 1.42)	0.984236
XPNPEP3	uIA	Wald ratio	1	0.97 (0.70 to 1.35)	0.988992
XRCC3	uIA	Wald ratio	1	1.10 (0.71 to 1.68)	0.984236
XYLT2	uIA	Wald ratio	1	0.86 (0.67 to 1.10)	0.955922
ZNF568	uIA	Wald ratio	1	0.86 (0.64 to 1.17)	0.982873
P2RX4	uIA	Wald ratio	3	1.09 (0.39 to 3.02)	0.895704
P2RX4	uIA	Wald ratio	3	1.01 (0.85 to 1.20)	0.94659
P2RX4	uIA	Wald ratio	3	1.01 (0.82 to 1.25)	0.925657

## Sheet: Table S6
Table S6. Causal associations between eQTL-GTEx in coronary artery and uIA risks.
Exposure	Outcome	Method	nSNP	OR(95% CI)	P-FDR
EBPL	uIA	IVW	2	1.05 (0.89 to 1.23)	0.555735
AADAT	uIA	Wald ratio	1	1.13 (0.92 to 1.39)	0.931574
ABHD12	uIA	Wald ratio	1	1.15 (0.87 to 1.51)	0.931574
ACHE	uIA	Wald ratio	1	1.01 (0.89 to 1.15)	0.988041
ACP6	uIA	Wald ratio	1	0.99 (0.85 to 1.16)	0.993616
ACYP2	uIA	Wald ratio	1	1.09 (0.88 to 1.36)	0.931574
ADAM32	uIA	Wald ratio	1	1.07 (0.88 to 1.30)	0.939366
ADH1A	uIA	Wald ratio	1	0.98 (0.81 to 1.18)	0.988041
ADH1C	uIA	Wald ratio	1	0.99 (0.77 to 1.27)	0.993616
ADHFE1	uIA	Wald ratio	1	0.73 (0.58 to 0.92)	0.696481
ADORA3	uIA	Wald ratio	1	1.10 (0.89 to 1.35)	0.931574
AEBP1	uIA	Wald ratio	1	1.16 (0.80 to 1.67)	0.931574
AKR1C2	uIA	Wald ratio	1	0.99 (0.82 to 1.20)	0.993616
ALDH8A1	uIA	Wald ratio	1	0.98 (0.89 to 1.08)	0.97403
ALDH9A1	uIA	Wald ratio	1	1.15 (0.88 to 1.50)	0.931574
AMACR	uIA	Wald ratio	1	1.00 (0.89 to 1.13)	0.993616
ANKK1	uIA	Wald ratio	1	0.83 (0.65 to 1.06)	0.931574
ANXA5	uIA	Wald ratio	1	1.05 (0.80 to 1.37)	0.988041
ARMS2	uIA	Wald ratio	1	0.93 (0.82 to 1.06)	0.931574
ARSA	uIA	Wald ratio	1	1.00 (0.86 to 1.16)	0.993616
ARSB	uIA	Wald ratio	1	1.18 (0.89 to 1.56)	0.993616
ARSG	uIA	Wald ratio	1	0.84 (0.70 to 1.00)	0.870342
ATIC	uIA	Wald ratio	1	1.08 (0.80 to 1.45)	0.97403
ATP7B	uIA	Wald ratio	1	1.00 (0.88 to 1.13)	0.993616
ATRAID	uIA	Wald ratio	1	0.75 (0.58 to 0.98)	0.870342
BACE2	uIA	Wald ratio	1	1.20 (1.04 to 1.39)	0.696481
BARD1	uIA	Wald ratio	1	0.87 (0.72 to 1.05)	0.931574
BHMT	uIA	Wald ratio	1	0.95 (0.80 to 1.13)	0.948922
BHMT2	uIA	Wald ratio	1	1.01 (0.84 to 1.22)	0.993616
BMPR1A	uIA	Wald ratio	1	0.94 (0.71 to 1.25)	0.97403
C2orf40	uIA	Wald ratio	1	1.00 (0.84 to 1.19)	0.993616
CALCRL	uIA	Wald ratio	1	0.90 (0.75 to 1.08)	0.931574
CAPG	uIA	Wald ratio	1	0.79 (0.65 to 0.96)	0.870342
CASP7	uIA	Wald ratio	1	1.00 (0.91 to 1.10)	0.993616
CASQ2	uIA	Wald ratio	1	1.13 (0.83 to 1.52)	0.931574
CAST	uIA	Wald ratio	1	0.97 (0.80 to 1.17)	0.988041
CAT	uIA	Wald ratio	1	0.99 (0.77 to 1.28)	0.993616
CBLN3	uIA	Wald ratio	1	0.96 (0.87 to 1.05)	0.931574
CBS	uIA	Wald ratio	1	1.11 (0.99 to 1.25)	0.870342
CD207	uIA	Wald ratio	1	0.98 (0.83 to 1.15)	0.988041
CD244	uIA	Wald ratio	1	1.00 (0.92 to 1.09)	0.993616
CD46	uIA	Wald ratio	1	1.13 (0.90 to 1.42)	0.931574
CDC25A	uIA	Wald ratio	1	0.92 (0.83 to 1.02)	0.931574
CDC25B	uIA	Wald ratio	1	1.06 (0.90 to 1.27)	0.934019
CECR1	uIA	Wald ratio	1	0.93 (0.80 to 1.08)	0.931574
CEP68	uIA	Wald ratio	1	0.93 (0.77 to 1.12)	0.931574
CER1	uIA	Wald ratio	1	1.04 (0.90 to 1.19)	0.97403
CHPT1	uIA	Wald ratio	1	1.02 (0.87 to 1.19)	0.988041
CHRNA5	uIA	Wald ratio	1	0.95 (0.84 to 1.09)	0.934019
CHRNB1	uIA	Wald ratio	1	0.92 (0.74 to 1.13)	0.931574
CHRNE	uIA	Wald ratio	1	1.01 (0.92 to 1.11)	0.988041
CHST8	uIA	Wald ratio	1	0.96 (0.80 to 1.16)	0.97403
CHURC1	uIA	Wald ratio	1	1.06 (0.86 to 1.32)	0.948922
CISD1	uIA	Wald ratio	1	1.03 (0.76 to 1.38)	0.988041
CLCN7	uIA	Wald ratio	1	1.05 (0.81 to 1.35)	0.988041
CLEC12A	uIA	Wald ratio	1	1.04 (0.96 to 1.13)	0.931574
CLEC3A	uIA	Wald ratio	1	0.99 (0.89 to 1.09)	0.988041
CLU	uIA	Wald ratio	1	0.97 (0.84 to 1.14)	0.988041
CNGA1	uIA	Wald ratio	1	0.93 (0.83 to 1.04)	0.931574
CNPY4	uIA	Wald ratio	1	0.78 (0.61 to 0.99)	0.870342
COL24A1	uIA	Wald ratio	1	0.95 (0.85 to 1.06)	0.931574
CPE	uIA	Wald ratio	1	0.93 (0.68 to 1.26)	0.97403
CPT1B	uIA	Wald ratio	1	0.93 (0.74 to 1.16)	0.939366
CRAT	uIA	Wald ratio	1	1.12 (0.88 to 1.44)	0.931574
CRHR2	uIA	Wald ratio	1	0.91 (0.79 to 1.06)	0.931574
CRIM1	uIA	Wald ratio	1	1.04 (0.73 to 1.47)	0.988041
CRMP1	uIA	Wald ratio	1	0.62 (0.45 to 0.86)	0.696481
CRYZ	uIA	Wald ratio	1	0.89 (0.78 to 1.02)	0.870342
CTBS	uIA	Wald ratio	1	0.93 (0.65 to 1.31)	0.97403
CTSF	uIA	Wald ratio	1	0.77 (0.59 to 1.00)	0.870342
CTSK	uIA	Wald ratio	1	1.03 (0.80 to 1.34)	0.988041
CTSW	uIA	Wald ratio	1	1.05 (0.93 to 1.20)	0.931574
CYP4F11	uIA	Wald ratio	1	1.07 (0.95 to 1.21)	0.931574
DAGLB	uIA	Wald ratio	1	1.08 (0.92 to 1.28)	0.931574
DAPK2	uIA	Wald ratio	1	1.08 (0.87 to 1.34)	0.934019
DCAF4	uIA	Wald ratio	1	1.02 (0.86 to 1.20)	0.988041
DCT	uIA	Wald ratio	1	1.02 (0.83 to 1.24)	0.988041
DHFR	uIA	Wald ratio	1	1.06 (0.89 to 1.25)	0.942731
DHODH	uIA	Wald ratio	1	1.18 (0.92 to 1.52)	0.931574
DHRS1	uIA	Wald ratio	1	1.16 (0.87 to 1.55)	0.931574
DHRS4L2	uIA	Wald ratio	1	1.17 (0.97 to 1.42)	0.870342
DROSHA	uIA	Wald ratio	1	0.93 (0.77 to 1.13)	0.934019
EIF2AK4	uIA	Wald ratio	1	1.04 (0.85 to 1.27)	0.988041
EIF5A	uIA	Wald ratio	1	1.43 (0.95 to 2.15)	0.870342
ELP5	uIA	Wald ratio	1	0.95 (0.73 to 1.22)	0.97403
ENGASE	uIA	Wald ratio	1	1.00 (0.79 to 1.25)	0.993616
EPDR1	uIA	Wald ratio	1	1.01 (0.79 to 1.30)	0.993616
EPHB1	uIA	Wald ratio	1	1.11 (0.94 to 1.31)	0.931574
EPHX2	uIA	Wald ratio	1	0.75 (0.57 to 0.97)	0.870342
ERAP1	uIA	Wald ratio	1	0.93 (0.80 to 1.08)	0.931574
ERAP2	uIA	Wald ratio	1	1.06 (0.99 to 1.13)	0.870342
FBLN7	uIA	Wald ratio	1	1.14 (0.95 to 1.37)	0.931574
FBN2	uIA	Wald ratio	1	1.02 (0.93 to 1.13)	0.97403
FECH	uIA	Wald ratio	1	0.79 (0.58 to 1.08)	0.931574
FKBP11	uIA	Wald ratio	1	0.96 (0.69 to 1.33)	0.988041
FKBP7	uIA	Wald ratio	1	0.98 (0.82 to 1.16)	0.988041
FLCN	uIA	Wald ratio	1	1.00 (0.92 to 1.08)	0.993616
FLRT2	uIA	Wald ratio	1	1.22 (0.87 to 1.71)	0.931574
GAA	uIA	Wald ratio	1	1.02 (0.84 to 1.24)	0.988041
GABRR2	uIA	Wald ratio	1	0.97 (0.82 to 1.14)	0.988041
GGH	uIA	Wald ratio	1	0.95 (0.83 to 1.08)	0.931574
GNB3	uIA	Wald ratio	1	1.13 (0.92 to 1.38)	0.931574
GNL3	uIA	Wald ratio	1	0.95 (0.64 to 1.43)	0.988041
GNLY	uIA	Wald ratio	1	0.93 (0.76 to 1.12)	0.931574
GNMT	uIA	Wald ratio	1	1.03 (0.92 to 1.15)	0.97403
GPC6	uIA	Wald ratio	1	1.00 (0.90 to 1.10)	0.993616
GPR17	uIA	Wald ratio	1	1.04 (0.94 to 1.16)	0.934019
GPR63	uIA	Wald ratio	1	1.14 (0.88 to 1.49)	0.931574
GPX7	uIA	Wald ratio	1	0.88 (0.80 to 0.96)	0.696481
GRIN2A	uIA	Wald ratio	1	1.04 (0.85 to 1.28)	0.988041
GRK4	uIA	Wald ratio	1	0.96 (0.87 to 1.06)	0.931574
GSTM3	uIA	Wald ratio	1	1.00 (0.91 to 1.09)	0.993616
GSTM4	uIA	Wald ratio	1	0.95 (0.77 to 1.18)	0.97403
GSTO2	uIA	Wald ratio	1	1.01 (0.87 to 1.17)	0.993616
GSTZ1	uIA	Wald ratio	1	0.81 (0.66 to 1.00)	0.870342
GUCY1B2	uIA	Wald ratio	1	1.10 (0.91 to 1.33)	0.931574
H3F3A	uIA	Wald ratio	1	0.92 (0.82 to 1.03)	0.931574
HAGH	uIA	Wald ratio	1	1.05 (0.79 to 1.38)	0.988041
HEPHL1	uIA	Wald ratio	1	0.99 (0.89 to 1.10)	0.988041
HLCS	uIA	Wald ratio	1	1.10 (0.86 to 1.40)	0.934019
HMBS	uIA	Wald ratio	1	0.94 (0.70 to 1.26)	0.97403
HPSE2	uIA	Wald ratio	1	1.01 (0.91 to 1.11)	0.993616
HRAS	uIA	Wald ratio	1	0.85 (0.65 to 1.10)	0.931574
HTR2B	uIA	Wald ratio	1	1.11 (0.89 to 1.38)	0.931574
ITGB5	uIA	Wald ratio	1	0.93 (0.68 to 1.26)	0.97403
ITGB6	uIA	Wald ratio	1	1.08 (0.91 to 1.27)	0.931574
ITIH4	uIA	Wald ratio	1	0.96 (0.84 to 1.09)	0.942731
ITPA	uIA	Wald ratio	1	1.06 (0.88 to 1.28)	0.948922
KBTBD12	uIA	Wald ratio	1	0.94 (0.65 to 1.36)	0.988041
KCNT2	uIA	Wald ratio	1	1.16 (0.86 to 1.57)	0.931574
KDSR	uIA	Wald ratio	1	0.97 (0.71 to 1.33)	0.988041
KHK	uIA	Wald ratio	1	1.00 (0.78 to 1.28)	0.993616
KLKB1	uIA	Wald ratio	1	1.03 (0.90 to 1.17)	0.97403
LACTB	uIA	Wald ratio	1	1.07 (0.85 to 1.35)	0.950625
LAMB1	uIA	Wald ratio	1	0.79 (0.60 to 1.03)	0.870342
LARS	uIA	Wald ratio	1	0.97 (0.82 to 1.14)	0.976787
LDHA	uIA	Wald ratio	1	1.29 (0.89 to 1.87)	0.931574
LIG1	uIA	Wald ratio	1	1.17 (0.83 to 1.64)	0.931574
LIG3	uIA	Wald ratio	1	1.15 (0.85 to 1.55)	0.931574
LPIN1	uIA	Wald ratio	1	1.02 (0.84 to 1.24)	0.988041
LTB4R	uIA	Wald ratio	1	0.96 (0.64 to 1.42)	0.988041
LY6K	uIA	Wald ratio	1	1.12 (0.97 to 1.30)	0.931574
LYZ	uIA	Wald ratio	1	1.14 (0.89 to 1.48)	0.931574
MAP3K11	uIA	Wald ratio	1	1.23 (0.96 to 1.56)	0.870342
MAP3K2	uIA	Wald ratio	1	0.76 (0.59 to 1.00)	0.870342
MAPKAPK5	uIA	Wald ratio	1	1.02 (0.82 to 1.28)	0.990493
MAST2	uIA	Wald ratio	1	1.06 (0.87 to 1.30)	0.948922
MATN3	uIA	Wald ratio	1	0.91 (0.79 to 1.06)	0.931574
MBTPS1	uIA	Wald ratio	1	0.76 (0.51 to 1.13)	0.931574
MCM8	uIA	Wald ratio	1	0.95 (0.84 to 1.08)	0.931574
MCOLN2	uIA	Wald ratio	1	1.08 (0.89 to 1.30)	0.931574
MED19	uIA	Wald ratio	1	0.92 (0.73 to 1.15)	0.931574
MERTK	uIA	Wald ratio	1	1.01 (0.79 to 1.29)	0.993616
MFAP2	uIA	Wald ratio	1	0.95 (0.74 to 1.21)	0.97403
MRGPRD	uIA	Wald ratio	1	0.96 (0.83 to 1.11)	0.948922
MSH2	uIA	Wald ratio	1	0.96 (0.86 to 1.08)	0.934019
MTRF1L	uIA	Wald ratio	1	0.99 (0.90 to 1.10)	0.988041
NBN	uIA	Wald ratio	1	1.15 (0.91 to 1.46)	0.931574
NDUFA10	uIA	Wald ratio	1	0.97 (0.80 to 1.16)	0.988041
NDUFV1	uIA	Wald ratio	1	0.85 (0.65 to 1.10)	0.931574
NDUFV3	uIA	Wald ratio	1	0.92 (0.79 to 1.06)	0.931574
NEK1	uIA	Wald ratio	1	1.06 (0.83 to 1.36)	0.97403
NELFCD	uIA	Wald ratio	1	1.00 (0.89 to 1.11)	0.993616
NKTR	uIA	Wald ratio	1	1.31 (0.85 to 2.03)	0.931574
NOD1	uIA	Wald ratio	1	0.87 (0.68 to 1.12)	0.931574
NPC1	uIA	Wald ratio	1	0.89 (0.74 to 1.07)	0.931574
NPPA-AS1	uIA	Wald ratio	1	1.01 (0.89 to 1.15)	0.988041
NUP107	uIA	Wald ratio	1	0.94 (0.79 to 1.12)	0.939366
NUP62	uIA	Wald ratio	1	0.94 (0.61 to 1.47)	0.988041
OPN1SW	uIA	Wald ratio	1	0.85 (0.70 to 1.03)	0.870342
OVGP1	uIA	Wald ratio	1	0.89 (0.69 to 1.15)	0.931574
OXER1	uIA	Wald ratio	1	1.09 (0.87 to 1.37)	0.931574
P2RX4	uIA	Wald ratio	1	1.01 (0.71 to 1.42)	0.993616
P2RY12	uIA	Wald ratio	1	1.05 (0.88 to 1.25)	0.948922
PAK1	uIA	Wald ratio	1	1.15 (0.91 to 1.45)	0.931574
PAX8	uIA	Wald ratio	1	1.01 (0.92 to 1.11)	0.988041
PCSK2	uIA	Wald ratio	1	0.91 (0.77 to 1.07)	0.931574
PDE1B	uIA	Wald ratio	1	1.02 (0.87 to 1.20)	0.988041
PDF	uIA	Wald ratio	1	1.07 (0.85 to 1.35)	0.948922
PDK2	uIA	Wald ratio	1	1.24 (0.85 to 1.81)	0.931574
PGGT1B	uIA	Wald ratio	1	0.87 (0.69 to 1.08)	0.931574
PI4KA	uIA	Wald ratio	1	0.97 (0.68 to 1.40)	0.993616
PIK3R4	uIA	Wald ratio	1	1.05 (0.74 to 1.47)	0.988041
PLD2	uIA	Wald ratio	1	1.08 (0.74 to 1.57)	0.97872
PLEKHH2	uIA	Wald ratio	1	1.19 (0.98 to 1.45)	0.870342
PLSCR4	uIA	Wald ratio	1	0.83 (0.63 to 1.07)	0.931574
PMS2	uIA	Wald ratio	1	1.07 (0.89 to 1.28)	0.934019
POGLUT1	uIA	Wald ratio	1	1.05 (0.88 to 1.23)	0.968767
POLA2	uIA	Wald ratio	1	1.00 (0.82 to 1.23)	0.993616
POLG	uIA	Wald ratio	1	0.87 (0.73 to 1.04)	0.931574
POLI	uIA	Wald ratio	1	0.92 (0.79 to 1.08)	0.931574
PPA2	uIA	Wald ratio	1	0.91 (0.64 to 1.28)	0.948922
PPCDC	uIA	Wald ratio	1	1.07 (0.84 to 1.37)	0.952179
PPIL2	uIA	Wald ratio	1	0.89 (0.70 to 1.13)	0.931574
PPIL3	uIA	Wald ratio	1	1.03 (0.95 to 1.11)	0.931574
PPWD1	uIA	Wald ratio	1	1.12 (0.91 to 1.38)	0.931574
PRDX1	uIA	Wald ratio	1	1.21 (0.77 to 1.89)	0.931574
PRKD2	uIA	Wald ratio	1	0.98 (0.73 to 1.32)	0.993616
PRKD3	uIA	Wald ratio	1	0.91 (0.75 to 1.10)	0.931574
PROK1	uIA	Wald ratio	1	1.05 (0.91 to 1.20)	0.939366
PROM1	uIA	Wald ratio	1	0.98 (0.88 to 1.09)	0.988041
PRR4	uIA	Wald ratio	1	1.00 (0.87 to 1.15)	0.993971
PSMF1	uIA	Wald ratio	1	1.19 (0.86 to 1.66)	0.931574
PSPH	uIA	Wald ratio	1	1.01 (0.88 to 1.16)	0.993616
PTGDR	uIA	Wald ratio	1	1.03 (0.83 to 1.29)	0.988041
PTGS1	uIA	Wald ratio	1	1.11 (0.91 to 1.37)	0.931574
QDPR	uIA	Wald ratio	1	0.96 (0.72 to 1.28)	0.988041
QRFPR	uIA	Wald ratio	1	0.85 (0.73 to 1.00)	0.870342
QSOX1	uIA	Wald ratio	1	1.02 (0.84 to 1.23)	0.991031
RABEP1	uIA	Wald ratio	1	1.19 (0.91 to 1.54)	0.931574
RASGRP3	uIA	Wald ratio	1	0.89 (0.70 to 1.14)	0.931574
RBL2	uIA	Wald ratio	1	0.98 (0.83 to 1.16)	0.988041
RIOK1	uIA	Wald ratio	1	0.86 (0.63 to 1.18)	0.931574
RPL13	uIA	Wald ratio	1	0.93 (0.71 to 1.20)	0.948922
RPS6KL1	uIA	Wald ratio	1	1.00 (0.80 to 1.26)	0.993616
RRM1	uIA	Wald ratio	1	0.77 (0.54 to 1.10)	0.931574
RTN4RL1	uIA	Wald ratio	1	0.91 (0.75 to 1.11)	0.931574
SCN2A	uIA	Wald ratio	1	0.93 (0.76 to 1.14)	0.934019
SENP6	uIA	Wald ratio	1	0.98 (0.70 to 1.39)	0.993616
SERPINC1	uIA	Wald ratio	1	0.87 (0.78 to 0.98)	0.870342
SERPIND1	uIA	Wald ratio	1	1.02 (0.90 to 1.15)	0.988041
SFTPD	uIA	Wald ratio	1	0.97 (0.88 to 1.07)	0.948922
SIGLEC12	uIA	Wald ratio	1	0.93 (0.84 to 1.04)	0.931574
SLC12A5	uIA	Wald ratio	1	1.03 (0.90 to 1.17)	0.985494
SLC22A31	uIA	Wald ratio	1	1.01 (0.91 to 1.11)	0.993616
SLC28A2	uIA	Wald ratio	1	0.89 (0.79 to 1.01)	0.870342
SLC29A1	uIA	Wald ratio	1	0.95 (0.85 to 1.07)	0.931574
SLC36A1	uIA	Wald ratio	1	1.20 (0.99 to 1.45)	0.870342
SLC5A4	uIA	Wald ratio	1	1.07 (0.81 to 1.39)	0.97403
SLC5A9	uIA	Wald ratio	1	1.17 (0.99 to 1.39)	0.870342
SLC6A1	uIA	Wald ratio	1	1.07 (0.87 to 1.31)	0.939366
SLC6A7	uIA	Wald ratio	1	1.03 (0.86 to 1.24)	0.988041
SLIT1	uIA	Wald ratio	1	0.94 (0.84 to 1.04)	0.931574
SMARCB1	uIA	Wald ratio	1	1.16 (0.90 to 1.50)	0.931574
SMOC1	uIA	Wald ratio	1	0.92 (0.82 to 1.03)	0.931574
SMPD2	uIA	Wald ratio	1	1.08 (0.86 to 1.35)	0.939366
SP1	uIA	Wald ratio	1	0.89 (0.66 to 1.22)	0.934019
SPINK5	uIA	Wald ratio	1	1.11 (0.99 to 1.25)	0.870342
STK24	uIA	Wald ratio	1	0.92 (0.68 to 1.24)	0.948922
STK33	uIA	Wald ratio	1	0.94 (0.79 to 1.13)	0.942731
STX1B	uIA	Wald ratio	1	0.90 (0.69 to 1.17)	0.931574
SULT1A2	uIA	Wald ratio	1	1.06 (0.91 to 1.25)	0.931574
SULT1C2	uIA	Wald ratio	1	0.98 (0.89 to 1.08)	0.97403
SUMF1	uIA	Wald ratio	1	1.04 (0.92 to 1.19)	0.942731
SV2B	uIA	Wald ratio	1	1.17 (0.91 to 1.50)	0.931574
TAPBPL	uIA	Wald ratio	1	0.91 (0.83 to 1.00)	0.870342
TDGF1	uIA	Wald ratio	1	1.10 (0.99 to 1.21)	0.870342
TMEFF2	uIA	Wald ratio	1	1.20 (1.02 to 1.41)	0.870342
TNNI3K	uIA	Wald ratio	1	0.91 (0.76 to 1.10)	0.931574
TPBG	uIA	Wald ratio	1	0.87 (0.73 to 1.05)	0.931574
TREML4	uIA	Wald ratio	1	0.92 (0.78 to 1.09)	0.931574
TRIT1	uIA	Wald ratio	1	1.07 (0.94 to 1.23)	0.931574
TSLP	uIA	Wald ratio	1	0.96 (0.84 to 1.10)	0.948922
TXNRD2	uIA	Wald ratio	1	1.18 (0.91 to 1.53)	0.931574
UBA6	uIA	Wald ratio	1	1.09 (0.81 to 1.48)	0.948922
UCHL1	uIA	Wald ratio	1	1.10 (0.92 to 1.33)	0.931574
UGT2B4	uIA	Wald ratio	1	1.02 (0.82 to 1.26)	0.993616
UTS2	uIA	Wald ratio	1	0.99 (0.79 to 1.23)	0.993616
VAMP1	uIA	Wald ratio	1	1.12 (0.86 to 1.46)	0.931574
WWOX	uIA	Wald ratio	1	0.95 (0.79 to 1.15)	0.97403
XPNPEP3	uIA	Wald ratio	1	0.97 (0.73 to 1.30)	0.988041
XRCC3	uIA	Wald ratio	1	0.96 (0.62 to 1.46)	0.988041
YEATS4	uIA	Wald ratio	1	1.06 (0.91 to 1.24)	0.931574

## Sheet: Table S7
Table S7. Causal associations between eQTL-GTEx in tibial artery and uIA risks.
Exposure	Outcome	Method	nSNP	OR(95% CI)	P-FDR
ACYP2	uIA	IVW	2	1.08 (0.76 to 1.53)	0.956945
ADAM23	uIA	IVW	2	0.90 (0.76 to 1.07)	0.956945
C2orf40	uIA	IVW	2	0.95 (0.78 to 1.14)	0.956945
CACNA1S	uIA	IVW	2	0.90 (0.72 to 1.14)	0.956945
CAPG	uIA	IVW	2	0.85 (0.76 to 0.95)	0.230028
CAPN10	uIA	IVW	2	0.92 (0.68 to 1.25)	0.956945
CASP7	uIA	IVW	2	1.06 (0.82 to 1.36)	0.956945
CAST	uIA	IVW	2	0.95 (0.79 to 1.13)	0.956945
CBLN3	uIA	IVW	2	0.95 (0.86 to 1.05)	0.956945
CD47	uIA	IVW	2	0.88 (0.60 to 1.29)	0.956945
CDA	uIA	IVW	2	1.02 (0.85 to 1.23)	0.973848
CDH13	uIA	IVW	2	0.95 (0.80 to 1.13)	0.956945
CHPT1	uIA	IVW	2	1.01 (0.90 to 1.14)	0.973848
CPT1B	uIA	IVW	2	1.01 (0.83 to 1.22)	0.987008
CRIM1	uIA	IVW	2	0.97 (0.64 to 1.45)	0.973848
CTBS	uIA	IVW	3	0.98 (0.76 to 1.27)	0.973848
CYP4F11	uIA	IVW	2	1.03 (0.84 to 1.27)	0.969745
DCAF4	uIA	IVW	2	0.93 (0.78 to 1.11)	0.956945
DHRS1	uIA	IVW	3	1.00 (0.79 to 1.26)	0.987008
EBPL	uIA	IVW	3	1.03 (0.93 to 1.13)	0.956945
EFNA5	uIA	IVW	2	1.27 (0.96 to 1.68)
EIF2AK4	uIA	IVW	2	1.15 (0.94 to 1.40)	0.956945
ENGASE	uIA	IVW	2	0.95 (0.76 to 1.20)	0.956945
ERAP1	uIA	IVW	2	0.87 (0.76 to 0.99)	0.659692
ERAP2	uIA	IVW	2	1.05 (0.98 to 1.13)	0.956945
F2RL1	uIA	IVW	2	1.12 (0.99 to 1.28)	0.81562
FAAH	uIA	IVW	2	0.90 (0.64 to 1.26)	0.956945
GPR17	uIA	IVW	2	1.02 (0.95 to 1.10)	0.956945
GRIA2	uIA	IVW	2	0.97 (0.74 to 1.29)	0.973848
HEPHL1	uIA	IVW	2	1.01 (0.93 to 1.10)	0.956945
HTR2A	uIA	IVW	2	0.91 (0.74 to 1.11)	0.956945
IL10RB	uIA	IVW	2	1.00 (0.76 to 1.30)	0.987008
ITGA2	uIA	IVW	2	1.16 (0.92 to 1.46)	0.956945
ITGB3	uIA	IVW	2	0.78 (0.52 to 1.16)	0.956945
MBTPS1	uIA	IVW	2	0.82 (0.58 to 1.14)	0.956945
ME3	uIA	IVW	2	0.96 (0.75 to 1.23)	0.962135
MGMT	uIA	IVW	2	1.05 (0.91 to 1.23)	0.956945
NBL1	uIA	IVW	2	0.98 (0.76 to 1.25)	0.973848
NCAM1	uIA	IVW	2	1.13 (0.96 to 1.34)	0.956945
PDHB	uIA	IVW	2	1.11 (0.87 to 1.42)	0.956945
PENK	uIA	IVW	2	0.88 (0.70 to 1.10)	0.956945
PLEKHH2	uIA	IVW	3	1.10 (0.98 to 1.23)	0.81562
POGLUT1	uIA	IVW	2	1.06 (0.93 to 1.22)	0.956945
PRKCA	uIA	IVW	2	1.07 (0.82 to 1.39)	0.956945
PROM1	uIA	IVW	2	0.96 (0.86 to 1.08)	0.956945
PSMB5	uIA	IVW	2	1.31 (0.62 to 2.78)	0.956945
QSOX1	uIA	IVW	2	1.00 (0.89 to 1.13)	0.987008
RNASEL	uIA	IVW	2	1.05 (0.80 to 1.37)	0.956945
SEMA4D	uIA	IVW	2	0.78 (0.65 to 0.94)	0.230028
SLC5A4	uIA	IVW	2	1.04 (0.83 to 1.31)	0.956945
SPARCL1	uIA	IVW	2	0.96 (0.79 to 1.17)	0.956945
TSPO	uIA	IVW	2	0.66 (0.16 to 2.65)	0.956945
WWOX	uIA	IVW	2	1.00 (0.79 to 1.27)	0.987008
YEATS4	uIA	IVW	2	1.08 (0.94 to 1.24)	0.956945
AADAT	uIA	Wald ratio	1	1.14 (0.92 to 1.40)	0.884589
AANAT	uIA	Wald ratio	1	1.06 (0.82 to 1.36)	0.966315
ABCB4	uIA	Wald ratio	1	1.11 (0.93 to 1.33)	0.886878
ABCB8	uIA	Wald ratio	1	1.43 (0.71 to 2.85)	0.886878
ABCC4	uIA	Wald ratio	1	1.14 (0.82 to 1.59)	0.920531
ABCC5	uIA	Wald ratio	1	0.56 (0.25 to 1.27)	0.884589
ABCC9	uIA	Wald ratio	1	1.00 (0.59 to 1.69)	0.997712
ABHD6	uIA	Wald ratio	1	0.89 (0.65 to 1.21)	0.920531
ACAT1	uIA	Wald ratio	1	1.10 (0.62 to 1.96)	0.966315
ACAT2	uIA	Wald ratio	1	0.97 (0.70 to 1.34)	0.985273
ACHE	uIA	Wald ratio	1	1.01 (0.88 to 1.16)	0.992521
ACO1	uIA	Wald ratio	1	0.97 (0.71 to 1.33)	0.986126
ACP1	uIA	Wald ratio	1	1.01 (0.63 to 1.61)	0.994173
ACP5	uIA	Wald ratio	1	0.94 (0.64 to 1.38)	0.966315
ACP6	uIA	Wald ratio	1	1.05 (0.92 to 1.20)	0.920531
ACSS3	uIA	Wald ratio	1	0.82 (0.56 to 1.19)	0.886878
ACTC1	uIA	Wald ratio	1	0.92 (0.69 to 1.24)	0.946205
ACTN2	uIA	Wald ratio	1	1.13 (0.81 to 1.57)	0.920531
ACTN4	uIA	Wald ratio	1	0.83 (0.44 to 1.57)	0.942503
ACVR2A	uIA	Wald ratio	1	1.00 (0.75 to 1.35)	0.996492
ADAM10	uIA	Wald ratio	1	0.74 (0.52 to 1.06)	0.884589
ADAM17	uIA	Wald ratio	1	0.80 (0.50 to 1.27)	0.893616
ADAM32	uIA	Wald ratio	1	1.05 (0.90 to 1.23)	0.922591
ADAMTS1	uIA	Wald ratio	1	0.93 (0.60 to 1.44)	0.966315
ADAMTS7	uIA	Wald ratio	1	0.92 (0.74 to 1.15)	0.920531
ADAMTSL1	uIA	Wald ratio	1	0.99 (0.71 to 1.38)	0.994173
ADAMTSL3	uIA	Wald ratio	1	1.16 (0.88 to 1.53)	0.886878
ADAMTSL4	uIA	Wald ratio	1	1.03 (0.84 to 1.26)	0.976914
ADC	uIA	Wald ratio	1	1.43 (0.80 to 2.54)	0.884589
ADCK3	uIA	Wald ratio	1	1.18 (0.77 to 1.81)	0.920531
ADCY1	uIA	Wald ratio	1	0.66 (0.45 to 0.97)	0.884589
ADCY2	uIA	Wald ratio	1	1.12 (0.83 to 1.52)	0.920531
ADH1A	uIA	Wald ratio	1	0.98 (0.78 to 1.22)	0.976914
ADH1B	uIA	Wald ratio	1	0.78 (0.49 to 1.26)	0.886878
ADH1C	uIA	Wald ratio	1	0.99 (0.73 to 1.34)	0.994173
ADH6	uIA	Wald ratio	1	0.86 (0.60 to 1.21)	0.911424
ADORA3	uIA	Wald ratio	1	1.05 (0.89 to 1.24)	0.935276
ADRA1A	uIA	Wald ratio	1	1.27 (0.94 to 1.74)	0.884589
ADRA2A	uIA	Wald ratio	1	1.20 (0.96 to 1.51)	0.884589
AEBP1	uIA	Wald ratio	1	1.13 (0.83 to 1.53)	0.920531
AGT	uIA	Wald ratio	1	1.00 (0.81 to 1.22)	0.994173
AGTR1	uIA	Wald ratio	1	0.85 (0.58 to 1.24)	0.915707
AK4	uIA	Wald ratio	1	1.45 (0.80 to 2.63)	0.884589
AKAP13	uIA	Wald ratio	1	0.95 (0.54 to 1.67)	0.985273
AKR1C1	uIA	Wald ratio	1	1.23 (0.85 to 1.78)	0.886878
AKR1C2	uIA	Wald ratio	1	0.99 (0.86 to 1.15)	0.994173
AKR1C3	uIA	Wald ratio	1	1.27 (0.88 to 1.82)	0.884589
ALAD	uIA	Wald ratio	1	0.93 (0.60 to 1.44)	0.966315
ALDH1L1	uIA	Wald ratio	1	0.68 (0.41 to 1.12)	0.884589
ALDH2	uIA	Wald ratio	1	0.94 (0.61 to 1.46)	0.976914
ALDH6A1	uIA	Wald ratio	1	0.45 (0.17 to 1.23)	0.884589
ALDH7A1	uIA	Wald ratio	1	0.77 (0.46 to 1.29)	0.886878
ALDH9A1	uIA	Wald ratio	1	1.08 (0.93 to 1.25)	0.886878
ALOX12	uIA	Wald ratio	1	0.96 (0.79 to 1.17)	0.966315
ALOX5	uIA	Wald ratio	1	0.78 (0.38 to 1.59)	0.921675
AMACR	uIA	Wald ratio	1	1.00 (0.90 to 1.11)	0.994173
AMICA1	uIA	Wald ratio	1	1.10 (0.80 to 1.52)	0.936824
ANG	uIA	Wald ratio	1	0.89 (0.55 to 1.43)	0.959363
ANKK1	uIA	Wald ratio	1	0.82 (0.63 to 1.07)	0.884589
ANPEP	uIA	Wald ratio	1	0.67 (0.42 to 1.09)	0.884589
ANTXR2	uIA	Wald ratio	1	1.17 (0.72 to 1.90)	0.93486
ANXA5	uIA	Wald ratio	1	1.04 (0.84 to 1.28)	0.966315
AOAH	uIA	Wald ratio	1	1.19 (0.85 to 1.66)	0.886878
APAF1	uIA	Wald ratio	1	0.83 (0.63 to 1.10)	0.884589
APLF	uIA	Wald ratio	1	1.13 (0.81 to 1.57)	0.920531
APOB	uIA	Wald ratio	1	1.30 (0.85 to 1.99)	0.884589
APRT	uIA	Wald ratio	1	0.88 (0.60 to 1.30)	0.929663
AQP1	uIA	Wald ratio	1	1.04 (0.59 to 1.83)	0.992521
AQP3	uIA	Wald ratio	1	0.91 (0.80 to 1.05)	0.884589
ARHGEF28	uIA	Wald ratio	1	1.00 (0.72 to 1.39)	0.999848
ARMS2	uIA	Wald ratio	1	0.94 (0.82 to 1.07)	0.888008
ARNT	uIA	Wald ratio	1	0.88 (0.60 to 1.29)	0.921675
ARRB1	uIA	Wald ratio	1	0.80 (0.35 to 1.82)	0.946205
ARSA	uIA	Wald ratio	1	1.00 (0.85 to 1.18)	0.996492
ARSB	uIA	Wald ratio	1	0.97 (0.76 to 1.25)	0.976914
ARSG	uIA	Wald ratio	1	0.84 (0.71 to 1.00)	0.884589
ATF1	uIA	Wald ratio	1	0.82 (0.66 to 1.01)	0.884589
ATF4	uIA	Wald ratio	1	0.96 (0.72 to 1.28)	0.976914
ATIC	uIA	Wald ratio	1	1.06 (0.83 to 1.36)	0.959363
ATP1A4	uIA	Wald ratio	1	0.85 (0.67 to 1.08)	0.884589
ATP1B1	uIA	Wald ratio	1	1.08 (0.82 to 1.41)	0.946205
ATP1B3	uIA	Wald ratio	1	1.04 (0.72 to 1.51)	0.976914
ATP2A2	uIA	Wald ratio	1	0.83 (0.48 to 1.46)	0.929663
ATP2B1	uIA	Wald ratio	1	0.80 (0.59 to 1.08)	0.884589
ATP7B	uIA	Wald ratio	1	1.00 (0.89 to 1.12)	0.996492
ATRAID	uIA	Wald ratio	1	0.62 (0.43 to 0.88)	0.884589
AURKC	uIA	Wald ratio	1	1.04 (0.81 to 1.35)	0.966315
AXL	uIA	Wald ratio	1	0.89 (0.64 to 1.22)	0.920531
AZIN1	uIA	Wald ratio	1	1.26 (0.86 to 1.84)	0.884589
B4GALNT1	uIA	Wald ratio	1	1.02 (0.80 to 1.29)	0.992828
BACE2	uIA	Wald ratio	1	1.13 (1.03 to 1.23)	0.884589
BARD1	uIA	Wald ratio	1	0.94 (0.79 to 1.13)	0.929663
BCAM	uIA	Wald ratio	1	0.83 (0.42 to 1.65)	0.946205
BCAT1	uIA	Wald ratio	1	1.20 (0.78 to 1.87)	0.915707
BCHE	uIA	Wald ratio	1	1.00 (0.72 to 1.40)	0.996492
BDNF-AS	uIA	Wald ratio	1	1.01 (0.72 to 1.40)	0.994173
BGLAP	uIA	Wald ratio	1	1.09 (0.75 to 1.58)	0.966315
BHMT	uIA	Wald ratio	1	0.78 (0.60 to 1.03)	0.884589
BHMT2	uIA	Wald ratio	1	1.00 (0.84 to 1.20)	0.994173
BICD1	uIA	Wald ratio	1	1.17 (0.92 to 1.47)	0.884589
BLVRA	uIA	Wald ratio	1	1.16 (0.91 to 1.49)	0.884589
BMP1	uIA	Wald ratio	1	1.25 (0.89 to 1.76)	0.884589
BMP8A	uIA	Wald ratio	1	1.04 (0.78 to 1.38)	0.976914
BMPER	uIA	Wald ratio	1	1.11 (0.83 to 1.50)	0.920531
BMPR1A	uIA	Wald ratio	1	0.86 (0.54 to 1.37)	0.935276
BPIFB4	uIA	Wald ratio	1	0.94 (0.71 to 1.25)	0.966315
BRCA2	uIA	Wald ratio	1	1.12 (0.88 to 1.42)	0.903339
C10orf54	uIA	Wald ratio	1	0.88 (0.71 to 1.09)	0.884589
C1QTNF6	uIA	Wald ratio	1	0.92 (0.64 to 1.31)	0.961223
C5	uIA	Wald ratio	1	1.16 (0.66 to 2.06)	0.946205
C6orf120	uIA	Wald ratio	1	1.14 (0.79 to 1.65)	0.921675
CA9	uIA	Wald ratio	1	1.31 (0.93 to 1.85)	0.884589
CALCRL	uIA	Wald ratio	1	0.90 (0.78 to 1.03)	0.884589
CALR	uIA	Wald ratio	1	0.86 (0.57 to 1.31)	0.921675
CALU	uIA	Wald ratio	1	0.82 (0.38 to 1.78)	0.958005
CAMK1D	uIA	Wald ratio	1	1.01 (0.65 to 1.59)	0.994173
CAMKK2	uIA	Wald ratio	1	0.93 (0.65 to 1.32)	0.966315
CAMLG	uIA	Wald ratio	1	1.19 (0.84 to 1.69)	0.886878
CANX	uIA	Wald ratio	1	0.82 (0.59 to 1.16)	0.886878
CAPN1	uIA	Wald ratio	1	0.73 (0.54 to 1.00)	0.884589
CAPZA1	uIA	Wald ratio	1	1.16 (0.73 to 1.85)	0.935276
CASP9	uIA	Wald ratio	1	0.85 (0.62 to 1.16)	0.886878
CASQ2	uIA	Wald ratio	1	1.12 (0.84 to 1.50)	0.920531
CAT	uIA	Wald ratio	1	0.98 (0.77 to 1.25)	0.985645
CATSPER2	uIA	Wald ratio	1	1.42 (0.90 to 2.22)	0.884589
CBR3	uIA	Wald ratio	1	0.88 (0.63 to 1.24)	0.920531
CBS	uIA	Wald ratio	1	1.11 (0.99 to 1.24)	0.884589
CBX1	uIA	Wald ratio	1	0.74 (0.47 to 1.19)	0.884589
CCDC3	uIA	Wald ratio	1	1.02 (0.71 to 1.47)	0.992828
CCDC80	uIA	Wald ratio	1	0.87 (0.62 to 1.21)	0.915707
CCNA1	uIA	Wald ratio	1	0.96 (0.77 to 1.19)	0.966315
CCNB2	uIA	Wald ratio	1	1.12 (0.84 to 1.48)	0.920531
CCND2	uIA	Wald ratio	1	0.83 (0.53 to 1.29)	0.915707
CCNE1	uIA	Wald ratio	1	0.99 (0.76 to 1.27)	0.992828
CD101	uIA	Wald ratio	1	0.93 (0.66 to 1.29)	0.966315
CD207	uIA	Wald ratio	1	0.96 (0.77 to 1.19)	0.966315
CD22	uIA	Wald ratio	1	0.81 (0.66 to 0.99)	0.884589
CD244	uIA	Wald ratio	1	1.00 (0.84 to 1.21)	0.994173
CD274	uIA	Wald ratio	1	0.89 (0.61 to 1.31)	0.936824
CD320	uIA	Wald ratio	1	0.72 (0.41 to 1.27)	0.886878
CD33	uIA	Wald ratio	1	1.15 (0.63 to 2.10)	0.966315
CD40	uIA	Wald ratio	1	0.88 (0.62 to 1.25)	0.920531
CD44	uIA	Wald ratio	1	1.06 (0.84 to 1.33)	0.966315
CD46	uIA	Wald ratio	1	1.01 (0.82 to 1.25)	0.992828
CD5	uIA	Wald ratio	1	1.36 (1.06 to 1.74)	0.884589
CD55	uIA	Wald ratio	1	0.84 (0.60 to 1.18)	0.886878
CDC25B	uIA	Wald ratio	1	1.01 (0.90 to 1.15)	0.976914
CDC7	uIA	Wald ratio	1	1.15 (0.84 to 1.58)	0.911424
CDK14	uIA	Wald ratio	1	0.61 (0.43 to 0.87)	0.884589
CDK19	uIA	Wald ratio	1	0.80 (0.41 to 1.56)	0.922591
CDKAL1	uIA	Wald ratio	1	1.11 (0.85 to 1.46)	0.920531
CDKL1	uIA	Wald ratio	1	0.94 (0.79 to 1.12)	0.921675
CDKN2D	uIA	Wald ratio	1	1.04 (0.59 to 1.85)	0.992521
CECR1	uIA	Wald ratio	1	0.94 (0.82 to 1.07)	0.886878
CELF4	uIA	Wald ratio	1	0.79 (0.62 to 1.00)	0.884589
CENPE	uIA	Wald ratio	1	0.99 (0.82 to 1.20)	0.994173
CEP72	uIA	Wald ratio	1	1.08 (0.88 to 1.34)	0.920531
CERS6	uIA	Wald ratio	1	0.86 (0.59 to 1.27)	0.920531
CHEK1	uIA	Wald ratio	1	0.95 (0.69 to 1.29)	0.966315
CHI3L1	uIA	Wald ratio	1	1.05 (0.83 to 1.33)	0.966315
CHRFAM7A	uIA	Wald ratio	1	0.99 (0.78 to 1.25)	0.994173
CHRM5	uIA	Wald ratio	1	1.05 (0.76 to 1.44)	0.976914
CHRNB1	uIA	Wald ratio	1	1.04 (0.87 to 1.26)	0.966315
CHRNE	uIA	Wald ratio	1	1.01 (0.93 to 1.10)	0.985273
CHST1	uIA	Wald ratio	1	1.06 (0.71 to 1.57)	0.976914
CHST11	uIA	Wald ratio	1	0.94 (0.56 to 1.61)	0.976914
CHST8	uIA	Wald ratio	1	0.98 (0.82 to 1.17)	0.976914
CHURC1	uIA	Wald ratio	1	1.04 (0.91 to 1.19)	0.942503
CILP2	uIA	Wald ratio	1	0.93 (0.64 to 1.35)	0.966315
CISD1	uIA	Wald ratio	1	1.01 (0.78 to 1.31)	0.994173
CIT	uIA	Wald ratio	1	1.28 (0.85 to 1.91)	0.884589
CLCC1	uIA	Wald ratio	1	0.81 (0.60 to 1.10)	0.884589
CLCN6	uIA	Wald ratio	1	0.79 (0.53 to 1.16)	0.884589
CLCN7	uIA	Wald ratio	1	1.26 (0.80 to 2.00)	0.886878
CLCNKB	uIA	Wald ratio	1	0.75 (0.57 to 0.99)	0.884589
CLEC10A	uIA	Wald ratio	1	1.43 (0.93 to 2.19)	0.884589
CLEC3A	uIA	Wald ratio	1	0.98 (0.85 to 1.14)	0.976914
CLEC3B	uIA	Wald ratio	1	0.86 (0.59 to 1.26)	0.920531
CLK4	uIA	Wald ratio	1	0.99 (0.72 to 1.38)	0.994173
CLU	uIA	Wald ratio	1	0.95 (0.72 to 1.26)	0.966315
CMPK1	uIA	Wald ratio	1	0.92 (0.59 to 1.45)	0.966315
CNGA1	uIA	Wald ratio	1	0.92 (0.80 to 1.04)	0.884589
CNR1	uIA	Wald ratio	1	0.93 (0.70 to 1.23)	0.948289
CNTF	uIA	Wald ratio	1	0.98 (0.84 to 1.15)	0.976914
CNTN4	uIA	Wald ratio	1	0.88 (0.62 to 1.24)	0.920531
COL15A1	uIA	Wald ratio	1	1.72 (0.89 to 3.33)	0.884589
COL24A1	uIA	Wald ratio	1	0.96 (0.88 to 1.05)	0.903339
COL25A1	uIA	Wald ratio	1	1.58 (0.99 to 2.53)	0.884589
COL28A1	uIA	Wald ratio	1	1.20 (0.85 to 1.70)	0.886878
COL9A2	uIA	Wald ratio	1	0.96 (0.80 to 1.16)	0.966315
COLEC10	uIA	Wald ratio	1	0.89 (0.73 to 1.09)	0.886878
COLQ	uIA	Wald ratio	1	0.91 (0.74 to 1.12)	0.914018
COMT	uIA	Wald ratio	1	1.02 (0.76 to 1.36)	0.992828
COPA	uIA	Wald ratio	1	0.61 (0.28 to 1.36)	0.884589
CP	uIA	Wald ratio	1	1.35 (0.96 to 1.91)	0.884589
CPS1	uIA	Wald ratio	1	1.11 (0.91 to 1.36)	0.886878
CPXM1	uIA	Wald ratio	1	0.86 (0.61 to 1.22)	0.915707
CREG1	uIA	Wald ratio	1	1.04 (0.83 to 1.31)	0.966315
CRHR2	uIA	Wald ratio	1	0.89 (0.75 to 1.07)	0.884589
CRLF1	uIA	Wald ratio	1	0.77 (0.49 to 1.21)	0.886878
CRMP1	uIA	Wald ratio	1	1.48 (0.87 to 2.53)	0.884589
CRYZ	uIA	Wald ratio	1	0.92 (0.80 to 1.06)	0.884589
CST6	uIA	Wald ratio	1	1.02 (0.65 to 1.62)	0.992828
CTHRC1	uIA	Wald ratio	1	0.73 (0.48 to 1.13)	0.884589
CTSC	uIA	Wald ratio	1	1.14 (0.55 to 2.36)	0.966315
CTSF	uIA	Wald ratio	1	0.80 (0.64 to 1.00)	0.884589
CTSL	uIA	Wald ratio	1	1.13 (0.69 to 1.85)	0.959363
CTSO	uIA	Wald ratio	1	0.59 (0.32 to 1.08)	0.884589
CTSS	uIA	Wald ratio	1	1.10 (0.80 to 1.51)	0.936824
CTSW	uIA	Wald ratio	1	1.07 (0.91 to 1.26)	0.920531
CUBN	uIA	Wald ratio	1	0.94 (0.70 to 1.27)	0.966315
CX3CR1	uIA	Wald ratio	1	0.87 (0.66 to 1.15)	0.888008
CXCL16	uIA	Wald ratio	1	0.75 (0.48 to 1.17)	0.884589
CXXC4	uIA	Wald ratio	1	0.97 (0.77 to 1.21)	0.976914
CYBA	uIA	Wald ratio	1	1.14 (0.64 to 2.03)	0.966315
CYP1B1	uIA	Wald ratio	1	1.06 (0.80 to 1.41)	0.966315
CYP2C8	uIA	Wald ratio	1	0.99 (0.84 to 1.17)	0.992828
CYP2D6	uIA	Wald ratio	1	0.94 (0.78 to 1.14)	0.936824
CYP4B1	uIA	Wald ratio	1	0.92 (0.69 to 1.23)	0.942503
CYP4V2	uIA	Wald ratio	1	0.83 (0.67 to 1.01)	0.884589
CYP8B1	uIA	Wald ratio	1	0.96 (0.71 to 1.31)	0.976914
CYTL1	uIA	Wald ratio	1	0.95 (0.72 to 1.25)	0.966315
DAGLB	uIA	Wald ratio	1	1.09 (0.91 to 1.30)	0.903339
DAPK2	uIA	Wald ratio	1	1.12 (0.85 to 1.47)	0.915707
DCPS	uIA	Wald ratio	1	0.88 (0.55 to 1.39)	0.942503
DCT	uIA	Wald ratio	1	1.02 (0.81 to 1.28)	0.988243
DCTD	uIA	Wald ratio	1	1.00 (0.82 to 1.20)	0.994173
DDO	uIA	Wald ratio	1	1.09 (0.90 to 1.31)	0.915707
DDRGK1	uIA	Wald ratio	1	1.23 (0.67 to 2.24)	0.922591
DEGS1	uIA	Wald ratio	1	0.91 (0.58 to 1.44)	0.966315
DGKB	uIA	Wald ratio	1	1.03 (0.85 to 1.26)	0.966315
DHFR	uIA	Wald ratio	1	1.04 (0.92 to 1.19)	0.929663
DHODH	uIA	Wald ratio	1	1.10 (0.95 to 1.27)	0.884589
DHRS12	uIA	Wald ratio	1	0.90 (0.45 to 1.83)	0.976914
DKK3	uIA	Wald ratio	1	0.91 (0.54 to 1.53)	0.966315
DKKL1	uIA	Wald ratio	1	1.04 (0.90 to 1.21)	0.942503
DMPK	uIA	Wald ratio	1	1.44 (0.93 to 2.25)	0.884589
DNMT3B	uIA	Wald ratio	1	0.75 (0.53 to 1.07)	0.884589
DNPEP	uIA	Wald ratio	1	0.69 (0.37 to 1.28)	0.884589
DPYSL2	uIA	Wald ratio	1	0.95 (0.67 to 1.35)	0.976914
DROSHA	uIA	Wald ratio	1	0.94 (0.71 to 1.24)	0.966315
DSTYK	uIA	Wald ratio	1	1.07 (0.76 to 1.51)	0.966315
DYNC2H1	uIA	Wald ratio	1	0.73 (0.40 to 1.33)	0.886878
DYRK4	uIA	Wald ratio	1	0.92 (0.59 to 1.42)	0.966315
ECT2L	uIA	Wald ratio	1	0.84 (0.66 to 1.05)	0.884589
EDN2	uIA	Wald ratio	1	1.03 (0.83 to 1.29)	0.976914
EFEMP2	uIA	Wald ratio	1	0.64 (0.39 to 1.06)	0.884589
EGLN2	uIA	Wald ratio	1	1.12 (0.69 to 1.79)	0.966315
EIF2S1	uIA	Wald ratio	1	0.68 (0.36 to 1.28)	0.884589
EIF5A	uIA	Wald ratio	1	1.32 (0.97 to 1.79)	0.884589
ELP5	uIA	Wald ratio	1	0.90 (0.73 to 1.10)	0.886878
EML4	uIA	Wald ratio	1	1.34 (0.91 to 1.98)	0.884589
ENOSF1	uIA	Wald ratio	1	1.77 (1.03 to 3.03)	0.884589
ENOX1	uIA	Wald ratio	1	1.34 (0.79 to 2.28)	0.886878
ENPEP	uIA	Wald ratio	1	0.69 (0.38 to 1.24)	0.884589
ENPP2	uIA	Wald ratio	1	0.83 (0.62 to 1.11)	0.884589
ENPP5	uIA	Wald ratio	1	0.97 (0.72 to 1.29)	0.976914
ENPP6	uIA	Wald ratio	1	1.02 (0.78 to 1.33)	0.992521
ENTPD1	uIA	Wald ratio	1	1.02 (0.67 to 1.56)	0.994173
ENTPD6	uIA	Wald ratio	1	0.86 (0.64 to 1.14)	0.886878
EPDR1	uIA	Wald ratio	1	0.87 (0.64 to 1.17)	0.903339
EPHA1	uIA	Wald ratio	1	0.94 (0.74 to 1.19)	0.959363
EPHA4	uIA	Wald ratio	1	1.34 (1.03 to 1.74)	0.884589
EPHB1	uIA	Wald ratio	1	1.06 (0.97 to 1.15)	0.884589
EPHB6	uIA	Wald ratio	1	1.01 (0.65 to 1.58)	0.994173
ERCC1	uIA	Wald ratio	1	0.84 (0.60 to 1.16)	0.886878
ERCC2	uIA	Wald ratio	1	1.30 (0.80 to 2.13)	0.886878
ERCC3	uIA	Wald ratio	1	1.02 (0.85 to 1.22)	0.976914
ERCC6	uIA	Wald ratio	1	0.95 (0.66 to 1.36)	0.976914
ESM1	uIA	Wald ratio	1	0.88 (0.60 to 1.31)	0.936824
ESRRB	uIA	Wald ratio	1	0.89 (0.70 to 1.14)	0.908035
ETFDH	uIA	Wald ratio	1	0.90 (0.69 to 1.16)	0.915707
EXTL2	uIA	Wald ratio	1	1.04 (0.58 to 1.86)	0.992521
EYA2	uIA	Wald ratio	1	1.46 (1.01 to 2.09)	0.884589
F10	uIA	Wald ratio	1	0.94 (0.62 to 1.44)	0.976914
F11	uIA	Wald ratio	1	1.01 (0.84 to 1.21)	0.994173
F2R	uIA	Wald ratio	1	0.81 (0.55 to 1.18)	0.886878
F2RL2	uIA	Wald ratio	1	0.89 (0.77 to 1.03)	0.884589
FABP3	uIA	Wald ratio	1	0.74 (0.40 to 1.35)	0.886878
FAM177A1	uIA	Wald ratio	1	1.83 (0.95 to 3.54)	0.884589
FAM3B	uIA	Wald ratio	1	1.17 (0.84 to 1.63)	0.903339
FAP	uIA	Wald ratio	1	1.82 (0.70 to 4.75)	0.884589
FARP2	uIA	Wald ratio	1	0.92 (0.67 to 1.26)	0.946205
FBLN7	uIA	Wald ratio	1	1.11 (0.96 to 1.29)	0.884589
FBN2	uIA	Wald ratio	1	1.01 (0.93 to 1.10)	0.979772
FCER1A	uIA	Wald ratio	1	0.95 (0.71 to 1.28)	0.966315
FCER1G	uIA	Wald ratio	1	0.67 (0.31 to 1.47)	0.886878
FCGRT	uIA	Wald ratio	1	1.04 (0.49 to 2.20)	0.992828
FECH	uIA	Wald ratio	1	0.71 (0.44 to 1.13)	0.884589
FER	uIA	Wald ratio	1	1.05 (0.63 to 1.74)	0.983101
FGF12	uIA	Wald ratio	1	1.03 (0.72 to 1.47)	0.985273
FGF2	uIA	Wald ratio	1	1.16 (0.85 to 1.59)	0.903339
FGF9	uIA	Wald ratio	1	0.97 (0.74 to 1.27)	0.976914
FGFBP2	uIA	Wald ratio	1	1.11 (0.84 to 1.46)	0.920531
FGFBP3	uIA	Wald ratio	1	0.96 (0.64 to 1.45)	0.983101
FGFR2	uIA	Wald ratio	1	0.99 (0.81 to 1.21)	0.993006
FGFRL1	uIA	Wald ratio	1	0.73 (0.52 to 1.03)	0.884589
FGL2	uIA	Wald ratio	1	0.91 (0.50 to 1.63)	0.966315
FHL2	uIA	Wald ratio	1	0.81 (0.59 to 1.10)	0.884589
FKBP7	uIA	Wald ratio	1	0.98 (0.82 to 1.17)	0.976914
FKTN	uIA	Wald ratio	1	0.62 (0.32 to 1.21)	0.884589
FLCN	uIA	Wald ratio	1	1.00 (0.92 to 1.09)	0.994173
FLRT2	uIA	Wald ratio	1	1.28 (0.82 to 1.99)	0.886878
FMO2	uIA	Wald ratio	1	0.94 (0.77 to 1.15)	0.936824
FMO4	uIA	Wald ratio	1	0.95 (0.82 to 1.10)	0.920787
FNTA	uIA	Wald ratio	1	1.37 (0.78 to 2.41)	0.886878
FPR1	uIA	Wald ratio	1	0.63 (0.45 to 0.87)	0.884589
FTO	uIA	Wald ratio	1	0.88 (0.49 to 1.58)	0.966315
FUCA1	uIA	Wald ratio	1	0.95 (0.66 to 1.38)	0.976914
FYN	uIA	Wald ratio	1	0.84 (0.57 to 1.26)	0.915707
FZD1	uIA	Wald ratio	1	0.94 (0.71 to 1.25)	0.966315
FZD6	uIA	Wald ratio	1	0.87 (0.63 to 1.19)	0.911424
FZD7	uIA	Wald ratio	1	0.90 (0.56 to 1.46)	0.966315
GAA	uIA	Wald ratio	1	1.02 (0.86 to 1.20)	0.983101
GABRA2	uIA	Wald ratio	1	1.21 (0.95 to 1.55)	0.884589
GABRR1	uIA	Wald ratio	1	1.01 (0.91 to 1.12)	0.985273
GAD1	uIA	Wald ratio	1	1.00 (0.67 to 1.49)	0.997725
GAK	uIA	Wald ratio	1	1.31 (0.87 to 1.98)	0.884589
GALC	uIA	Wald ratio	1	0.81 (0.67 to 0.97)	0.884589
GALNS	uIA	Wald ratio	1	1.06 (0.77 to 1.44)	0.966315
GALNT14	uIA	Wald ratio	1	1.20 (0.88 to 1.64)	0.886878
GATM	uIA	Wald ratio	1	1.13 (0.84 to 1.53)	0.920531
GBA	uIA	Wald ratio	1	1.64 (0.89 to 3.04)	0.884589
GBA2	uIA	Wald ratio	1	0.56 (0.36 to 0.88)	0.884589
GDF7	uIA	Wald ratio	1	0.87 (0.57 to 1.31)	0.921675
GDNF	uIA	Wald ratio	1	0.89 (0.70 to 1.12)	0.886878
GFER	uIA	Wald ratio	1	1.24 (0.82 to 1.88)	0.886878
GFM1	uIA	Wald ratio	1	0.90 (0.62 to 1.31)	0.946205
GFPT1	uIA	Wald ratio	1	1.02 (0.67 to 1.54)	0.994173
GGCT	uIA	Wald ratio	1	1.32 (0.77 to 2.28)	0.886878
GGH	uIA	Wald ratio	1	0.94 (0.84 to 1.05)	0.886878
GGT7	uIA	Wald ratio	1	1.33 (0.74 to 2.38)	0.894878
GHRL	uIA	Wald ratio	1	1.14 (0.89 to 1.45)	0.886878
GLI2	uIA	Wald ratio	1	1.49 (0.90 to 2.45)	0.884589
GLIPR1	uIA	Wald ratio	1	0.90 (0.49 to 1.66)	0.966315
GLP1R	uIA	Wald ratio	1	1.03 (0.85 to 1.26)	0.966315
GLS	uIA	Wald ratio	1	0.72 (0.38 to 1.37)	0.886878
GNB3	uIA	Wald ratio	1	1.10 (0.94 to 1.29)	0.884589
GNMT	uIA	Wald ratio	1	1.03 (0.92 to 1.15)	0.948289
GNRHR	uIA	Wald ratio	1	1.05 (0.81 to 1.35)	0.966315
GNS	uIA	Wald ratio	1	1.01 (0.85 to 1.19)	0.994173
GP1BA	uIA	Wald ratio	1	1.22 (0.93 to 1.60)	0.884589
GPBAR1	uIA	Wald ratio	1	1.23 (0.89 to 1.71)	0.884589
GPC5	uIA	Wald ratio	1	0.80 (0.52 to 1.25)	0.888008
GPD2	uIA	Wald ratio	1	1.08 (0.76 to 1.54)	0.966315
GPNMB	uIA	Wald ratio	1	0.88 (0.63 to 1.25)	0.920787
GPR135	uIA	Wald ratio	1	0.96 (0.73 to 1.27)	0.976914
GPR150	uIA	Wald ratio	1	1.16 (0.88 to 1.53)	0.886878
GPR161	uIA	Wald ratio	1	1.03 (0.64 to 1.64)	0.992828
GPR27	uIA	Wald ratio	1	0.96 (0.83 to 1.11)	0.936824
GPR35	uIA	Wald ratio	1	1.10 (0.90 to 1.33)	0.903339
GPR75	uIA	Wald ratio	1	1.00 (0.70 to 1.41)	0.996354
GPR84	uIA	Wald ratio	1	0.79 (0.54 to 1.16)	0.884589
GPX3	uIA	Wald ratio	1	1.11 (0.63 to 1.95)	0.966315
GPX4	uIA	Wald ratio	1	0.92 (0.63 to 1.36)	0.966315
GPX7	uIA	Wald ratio	1	0.86 (0.78 to 0.96)	0.884589
GREM2	uIA	Wald ratio	1	1.00 (0.73 to 1.36)	0.996046
GRID1	uIA	Wald ratio	1	1.29 (0.97 to 1.70)	0.884589
GRIK2	uIA	Wald ratio	1	1.22 (0.95 to 1.56)	0.884589
GRIN2A	uIA	Wald ratio	1	1.04 (0.84 to 1.29)	0.966315
GRK4	uIA	Wald ratio	1	0.97 (0.88 to 1.06)	0.920531
GRM7	uIA	Wald ratio	1	1.00 (0.68 to 1.48)	1
GSK3B	uIA	Wald ratio	1	0.68 (0.51 to 0.90)	0.884589
GSS	uIA	Wald ratio	1	1.08 (0.63 to 1.86)	0.976914
GSTK1	uIA	Wald ratio	1	0.99 (0.54 to 1.82)	0.994173
GSTM1	uIA	Wald ratio	1	1.00 (0.85 to 1.19)	0.994173
GSTM3	uIA	Wald ratio	1	1.00 (0.92 to 1.09)	0.996046
GSTM4	uIA	Wald ratio	1	1.00 (0.62 to 1.63)	0.997712
GSTO1	uIA	Wald ratio	1	0.96 (0.48 to 1.89)	0.992828
GSTO2	uIA	Wald ratio	1	1.00 (0.80 to 1.26)	0.994173
GSTT2B	uIA	Wald ratio	1	0.87 (0.72 to 1.06)	0.884589
GSTZ1	uIA	Wald ratio	1	0.80 (0.61 to 1.05)	0.884589
GUCY1A3	uIA	Wald ratio	1	0.79 (0.41 to 1.51)	0.920531
GUSB	uIA	Wald ratio	1	1.25 (0.89 to 1.75)	0.884589
H3F3A	uIA	Wald ratio	1	0.91 (0.81 to 1.03)	0.884589
H6PD	uIA	Wald ratio	1	1.30 (0.87 to 1.94)	0.884589
HCN3	uIA	Wald ratio	1	0.99 (0.61 to 1.60)	0.994173
HCRTR1	uIA	Wald ratio	1	0.96 (0.72 to 1.27)	0.976914
HDAC4	uIA	Wald ratio	1	1.30 (0.85 to 2.00)	0.884589
HDAC7	uIA	Wald ratio	1	2.10 (0.95 to 4.61)	0.884589
HHIP	uIA	Wald ratio	1	1.04 (0.76 to 1.41)	0.976914
HINT1	uIA	Wald ratio	1	2.88 (1.29 to 6.41)	0.884589
HK2	uIA	Wald ratio	1	0.89 (0.54 to 1.48)	0.966315
HLCS	uIA	Wald ratio	1	1.10 (0.86 to 1.40)	0.920531
HMBS	uIA	Wald ratio	1	0.94 (0.72 to 1.24)	0.966315
HMCN1	uIA	Wald ratio	1	0.83 (0.54 to 1.28)	0.915707
HMOX2	uIA	Wald ratio	1	0.89 (0.62 to 1.28)	0.93486
HOTAIR	uIA	Wald ratio	1	0.95 (0.78 to 1.15)	0.942503
HPD	uIA	Wald ratio	1	0.76 (0.51 to 1.13)	0.884589
HPSE2	uIA	Wald ratio	1	1.01 (0.90 to 1.13)	0.992521
HRAS	uIA	Wald ratio	1	0.88 (0.66 to 1.18)	0.915707
HSD17B11	uIA	Wald ratio	1	1.08 (0.75 to 1.56)	0.966315
HSPG2	uIA	Wald ratio	1	1.13 (0.78 to 1.62)	0.929663
HTR2B	uIA	Wald ratio	1	1.31 (0.92 to 1.87)	0.884589
IARS	uIA	Wald ratio	1	1.33 (0.73 to 2.43)	0.903339
ICA1	uIA	Wald ratio	1	0.76 (0.52 to 1.11)	0.884589
IDH1	uIA	Wald ratio	1	1.16 (0.68 to 1.99)	0.946205
IFNAR1	uIA	Wald ratio	1	1.03 (0.73 to 1.45)	0.989534
IGF2	uIA	Wald ratio	1	0.74 (0.45 to 1.23)	0.886878
IGF2R	uIA	Wald ratio	1	1.04 (0.57 to 1.91)	0.992828
IGFALS	uIA	Wald ratio	1	1.37 (0.88 to 2.14)	0.884589
IGSF8	uIA	Wald ratio	1	1.00 (0.63 to 1.59)	0.996492
IK	uIA	Wald ratio	1	1.09 (0.67 to 1.78)	0.966315
IL10RA	uIA	Wald ratio	1	0.87 (0.65 to 1.16)	0.903339
IL11RA	uIA	Wald ratio	1	0.80 (0.55 to 1.16)	0.884589
IL12RB2	uIA	Wald ratio	1	0.74 (0.55 to 1.01)	0.884589
IL15RA	uIA	Wald ratio	1	1.29 (0.85 to 1.96)	0.884589
IL17B	uIA	Wald ratio	1	1.19 (0.69 to 2.08)	0.935276
IL17RA	uIA	Wald ratio	1	1.17 (0.88 to 1.56)	0.886878
IL17RB	uIA	Wald ratio	1	1.05 (0.87 to 1.26)	0.948289
IL18R1	uIA	Wald ratio	1	0.95 (0.66 to 1.35)	0.976914
IL20RB	uIA	Wald ratio	1	1.12 (0.97 to 1.29)	0.884589
IL6R	uIA	Wald ratio	1	0.88 (0.61 to 1.27)	0.921675
ILK	uIA	Wald ratio	1	1.33 (0.77 to 2.29)	0.886878
IMPA1	uIA	Wald ratio	1	1.16 (0.90 to 1.48)	0.886878
INHBB	uIA	Wald ratio	1	1.17 (0.74 to 1.85)	0.922591
INPP1	uIA	Wald ratio	1	0.92 (0.55 to 1.52)	0.966315
INSIG2	uIA	Wald ratio	1	1.03 (0.81 to 1.32)	0.976914
INVS	uIA	Wald ratio	1	0.93 (0.68 to 1.28)	0.966315
IPO8	uIA	Wald ratio	1	1.28 (0.96 to 1.70)	0.884589
IRF3	uIA	Wald ratio	1	1.08 (0.64 to 1.82)	0.976914
ISLR2	uIA	Wald ratio	1	1.24 (0.86 to 1.78)	0.886878
ITGA6	uIA	Wald ratio	1	0.85 (0.43 to 1.65)	0.959363
ITGB5	uIA	Wald ratio	1	0.83 (0.66 to 1.05)	0.884589
ITGB6	uIA	Wald ratio	1	1.07 (0.93 to 1.23)	0.903339
ITIH2	uIA	Wald ratio	1	1.24 (0.99 to 1.55)	0.884589
ITIH4	uIA	Wald ratio	1	1.10 (0.87 to 1.39)	0.915707
ITPA	uIA	Wald ratio	1	1.06 (0.88 to 1.28)	0.936824
JAM3	uIA	Wald ratio	1	0.80 (0.54 to 1.18)	0.886878
KAT2B	uIA	Wald ratio	1	1.46 (0.77 to 2.79)	0.886878
KAT8	uIA	Wald ratio	1	1.05 (0.84 to 1.31)	0.966315
KBTBD12	uIA	Wald ratio	1	0.97 (0.71 to 1.34)	0.985645
KCNA2	uIA	Wald ratio	1	0.92 (0.70 to 1.20)	0.935276
KCNB2	uIA	Wald ratio	1	1.73 (1.06 to 2.81)	0.884589
KCNC3	uIA	Wald ratio	1	0.89 (0.69 to 1.15)	0.909572
KCNH2	uIA	Wald ratio	1	1.12 (0.83 to 1.53)	0.920531
KCNJ11	uIA	Wald ratio	1	0.97 (0.83 to 1.14)	0.966315
KCNJ3	uIA	Wald ratio	1	1.46 (0.90 to 2.37)	0.884589
KCNK1	uIA	Wald ratio	1	1.08 (0.81 to 1.44)	0.946205
KCNK17	uIA	Wald ratio	1	0.97 (0.72 to 1.32)	0.983101
KCNMB1	uIA	Wald ratio	1	1.04 (0.55 to 1.96)	0.992828
KCNQ3	uIA	Wald ratio	1	1.04 (0.84 to 1.28)	0.966315
KCNS3	uIA	Wald ratio	1	0.86 (0.69 to 1.07)	0.884589
KDM6B	uIA	Wald ratio	1	0.94 (0.68 to 1.30)	0.966315
KDSR	uIA	Wald ratio	1	0.98 (0.74 to 1.28)	0.985273
KHK	uIA	Wald ratio	1	1.03 (0.80 to 1.32)	0.976914
KIF6	uIA	Wald ratio	1	0.91 (0.74 to 1.12)	0.909572
KLF5	uIA	Wald ratio	1	1.02 (0.77 to 1.35)	0.992828
KLHL2	uIA	Wald ratio	1	1.08 (0.88 to 1.32)	0.921053
KLHL21	uIA	Wald ratio	1	0.89 (0.43 to 1.84)	0.968451
KLHL23	uIA	Wald ratio	1	1.47 (0.81 to 2.67)	0.884589
KLHL25	uIA	Wald ratio	1	0.98 (0.68 to 1.42)	0.994173
KLHL32	uIA	Wald ratio	1	0.78 (0.50 to 1.23)	0.886878
KLHL33	uIA	Wald ratio	1	0.91 (0.65 to 1.28)	0.946205
KLHL35	uIA	Wald ratio	1	1.23 (0.87 to 1.74)	0.884589
KLHL36	uIA	Wald ratio	1	1.19 (0.93 to 1.50)	0.884589
KLKB1	uIA	Wald ratio	1	1.08 (0.91 to 1.30)	0.909572
KLRD1	uIA	Wald ratio	1	1.15 (0.81 to 1.63)	0.920531
LACTB	uIA	Wald ratio	1	1.08 (0.86 to 1.36)	0.921675
LAMA5	uIA	Wald ratio	1	0.99 (0.51 to 1.94)	0.996046
LAMB1	uIA	Wald ratio	1	0.80 (0.63 to 1.02)	0.884589
LAMC1	uIA	Wald ratio	1	0.95 (0.71 to 1.28)	0.966315
LARS	uIA	Wald ratio	1	0.96 (0.78 to 1.17)	0.966315
LCAT	uIA	Wald ratio	1	0.73 (0.41 to 1.30)	0.886878
LGR5	uIA	Wald ratio	1	1.25 (0.87 to 1.78)	0.884589
LIG1	uIA	Wald ratio	1	1.20 (0.81 to 1.77)	0.909358
LIG3	uIA	Wald ratio	1	1.20 (0.91 to 1.59)	0.884589
LILRB1	uIA	Wald ratio	1	0.62 (0.36 to 1.07)	0.884589
LIMK2	uIA	Wald ratio	1	1.20 (0.81 to 1.80)	0.903339
LINGO1	uIA	Wald ratio	1	0.96 (0.68 to 1.36)	0.976914
LMAN1	uIA	Wald ratio	1	1.09 (0.84 to 1.41)	0.929663
LMTK2	uIA	Wald ratio	1	0.74 (0.37 to 1.45)	0.909888
LOXL1	uIA	Wald ratio	1	0.66 (0.36 to 1.22)	0.884589
LOXL2	uIA	Wald ratio	1	0.60 (0.34 to 1.04)	0.884589
LPAR1	uIA	Wald ratio	1	1.32 (1.01 to 1.72)	0.884589
LPIN1	uIA	Wald ratio	1	1.02 (0.82 to 1.27)	0.985273
LRP1	uIA	Wald ratio	1	1.35 (0.94 to 1.94)	0.884589
LRRC15	uIA	Wald ratio	1	0.83 (0.58 to 1.17)	0.886878
LRRK2	uIA	Wald ratio	1	0.93 (0.72 to 1.21)	0.94386
LSS	uIA	Wald ratio	1	1.19 (0.82 to 1.72)	0.903339
LTA4H	uIA	Wald ratio	1	1.10 (0.83 to 1.47)	0.922591
LTB4R	uIA	Wald ratio	1	1.04 (0.54 to 2.00)	0.992828
LTK	uIA	Wald ratio	1	0.97 (0.70 to 1.35)	0.985273
LY6K	uIA	Wald ratio	1	1.09 (0.93 to 1.27)	0.886878
LY75	uIA	Wald ratio	1	0.99 (0.88 to 1.10)	0.976914
LY86	uIA	Wald ratio	1	1.06 (0.73 to 1.53)	0.976914
LYG1	uIA	Wald ratio	1	0.91 (0.69 to 1.19)	0.921675
LYN	uIA	Wald ratio	1	1.17 (0.96 to 1.42)	0.884589
LYPD6	uIA	Wald ratio	1	0.83 (0.68 to 1.01)	0.884589
LYZ	uIA	Wald ratio	1	1.18 (1.01 to 1.37)	0.884589
MAD1L1	uIA	Wald ratio	1	0.99 (0.58 to 1.70)	0.996492
MALT1	uIA	Wald ratio	1	0.88 (0.65 to 1.20)	0.920531
MAN2C1	uIA	Wald ratio	1	1.09 (0.96 to 1.23)	0.884589
MANBA	uIA	Wald ratio	1	0.94 (0.57 to 1.56)	0.976914
MAP2K1	uIA	Wald ratio	1	0.68 (0.42 to 1.11)	0.884589
MAP2K4	uIA	Wald ratio	1	0.74 (0.47 to 1.14)	0.884589
MAP3K11	uIA	Wald ratio	1	1.18 (0.97 to 1.43)	0.884589
MAP3K2	uIA	Wald ratio	1	0.82 (0.55 to 1.22)	0.888008
MAP3K3	uIA	Wald ratio	1	1.09 (0.55 to 2.19)	0.976914
MAP3K5	uIA	Wald ratio	1	0.99 (0.68 to 1.43)	0.994173
MAP3K9	uIA	Wald ratio	1	0.88 (0.75 to 1.04)	0.884589
MAPK10	uIA	Wald ratio	1	1.33 (0.96 to 1.85)	0.884589
MAPK4	uIA	Wald ratio	1	0.86 (0.61 to 1.23)	0.920531
MAPK9	uIA	Wald ratio	1	0.82 (0.59 to 1.14)	0.884589
MAPKAPK5	uIA	Wald ratio	1	0.85 (0.59 to 1.23)	0.915707
MARK3	uIA	Wald ratio	1	1.15 (0.67 to 1.96)	0.959363
MAST2	uIA	Wald ratio	1	1.06 (0.89 to 1.27)	0.922591
MAST3	uIA	Wald ratio	1	1.12 (0.61 to 2.05)	0.966315
MATN3	uIA	Wald ratio	1	0.93 (0.82 to 1.05)	0.884589
MBP	uIA	Wald ratio	1	1.13 (0.83 to 1.53)	0.920531
MC1R	uIA	Wald ratio	1	0.86 (0.46 to 1.62)	0.966315
MCM8	uIA	Wald ratio	1	0.94 (0.81 to 1.10)	0.920531
MCOLN2	uIA	Wald ratio	1	1.08 (0.94 to 1.23)	0.886878
MDH2	uIA	Wald ratio	1	1.40 (0.58 to 3.37)	0.920531
MDK	uIA	Wald ratio	1	0.83 (0.52 to 1.33)	0.920531
MERTK	uIA	Wald ratio	1	1.01 (0.78 to 1.31)	0.994173
METAP1	uIA	Wald ratio	1	0.81 (0.55 to 1.18)	0.886878
METAP2	uIA	Wald ratio	1	0.81 (0.36 to 1.80)	0.946205
MFAP2	uIA	Wald ratio	1	1.10 (0.87 to 1.39)	0.915707
MFI2	uIA	Wald ratio	1	1.01 (0.84 to 1.21)	0.994173
MGST3	uIA	Wald ratio	1	0.89 (0.66 to 1.21)	0.920531
MIF	uIA	Wald ratio	1	1.05 (0.97 to 1.14)	0.884589
MLH1	uIA	Wald ratio	1	0.88 (0.49 to 1.60)	0.966315
MLKL	uIA	Wald ratio	1	1.01 (0.78 to 1.31)	0.992828
MMEL1	uIA	Wald ratio	1	1.20 (1.01 to 1.43)	0.884589
MMP1	uIA	Wald ratio	1	0.86 (0.66 to 1.12)	0.886878
MPHOSPH8	uIA	Wald ratio	1	1.16 (0.71 to 1.89)	0.936824
MRC2	uIA	Wald ratio	1	1.77 (0.83 to 3.77)	0.884589
MRGPRD	uIA	Wald ratio	1	0.90 (0.77 to 1.05)	0.884589
MSH2	uIA	Wald ratio	1	0.96 (0.85 to 1.08)	0.920531
MST1	uIA	Wald ratio	1	1.32 (0.90 to 1.95)	0.884589
MT1A	uIA	Wald ratio	1	0.85 (0.61 to 1.18)	0.888008
MTHFR	uIA	Wald ratio	1	0.90 (0.66 to 1.24)	0.934978
MTRF1L	uIA	Wald ratio	1	0.99 (0.89 to 1.10)	0.986044
MTRR	uIA	Wald ratio	1	1.16 (0.85 to 1.59)	0.903339
MTTP	uIA	Wald ratio	1	1.07 (0.79 to 1.43)	0.966315
MYH7B	uIA	Wald ratio	1	0.79 (0.57 to 1.09)	0.884589
MYOC	uIA	Wald ratio	1	0.99 (0.67 to 1.47)	0.994173
MYT1L	uIA	Wald ratio	1	0.91 (0.72 to 1.17)	0.920531
NAGA	uIA	Wald ratio	1	1.09 (0.91 to 1.30)	0.895673
NALCN	uIA	Wald ratio	1	1.16 (0.92 to 1.44)	0.884589
NAMPT	uIA	Wald ratio	1	1.56 (0.71 to 3.40)	0.886878
NBN	uIA	Wald ratio	1	1.16 (0.91 to 1.48)	0.884589
NCOA1	uIA	Wald ratio	1	1.22 (0.77 to 1.93)	0.915707
NDFIP1	uIA	Wald ratio	1	1.70 (0.96 to 3.00)	0.884589
NDUFA6	uIA	Wald ratio	1	1.13 (0.77 to 1.64)	0.935276
NDUFAF1	uIA	Wald ratio	1	1.15 (0.79 to 1.66)	0.920531
NDUFAF2	uIA	Wald ratio	1	0.99 (0.53 to 1.86)	0.996046
NDUFC2	uIA	Wald ratio	1	1.41 (0.59 to 3.37)	0.920531
NDUFS2	uIA	Wald ratio	1	1.18 (0.75 to 1.84)	0.920531
NDUFS4	uIA	Wald ratio	1	0.62 (0.36 to 1.09)	0.884589
NDUFS5	uIA	Wald ratio	1	1.03 (0.86 to 1.24)	0.966315
NDUFV3	uIA	Wald ratio	1	0.92 (0.81 to 1.06)	0.886878
NEDD4	uIA	Wald ratio	1	1.36 (1.01 to 1.82)	0.884589
NEK1	uIA	Wald ratio	1	1.13 (0.88 to 1.46)	0.886878
NEK11	uIA	Wald ratio	1	1.05 (0.79 to 1.41)	0.966315
NEK3	uIA	Wald ratio	1	1.20 (0.94 to 1.53)	0.884589
NEK9	uIA	Wald ratio	1	1.46 (0.90 to 2.38)	0.884589
NELFCD	uIA	Wald ratio	1	0.99 (0.86 to 1.15)	0.994173
NELL2	uIA	Wald ratio	1	1.14 (1.01 to 1.28)	0.884589
NENF	uIA	Wald ratio	1	0.59 (0.30 to 1.16)	0.884589
NKTR	uIA	Wald ratio	1	1.29 (0.86 to 1.92)	0.884589
NLRP1	uIA	Wald ratio	1	1.15 (0.67 to 1.98)	0.959363
NMUR1	uIA	Wald ratio	1	0.93 (0.62 to 1.40)	0.966315
NOD1	uIA	Wald ratio	1	0.78 (0.50 to 1.22)	0.886878
NODAL	uIA	Wald ratio	1	1.05 (0.76 to 1.46)	0.966315
NOS2	uIA	Wald ratio	1	1.01 (0.92 to 1.12)	0.976914
NOV	uIA	Wald ratio	1	0.72 (0.44 to 1.16)	0.884589
NPC1	uIA	Wald ratio	1	0.86 (0.62 to 1.19)	0.903339
NPEPPS	uIA	Wald ratio	1	1.05 (0.52 to 2.10)	0.992521
NPPA-AS1	uIA	Wald ratio	1	1.01 (0.88 to 1.15)	0.992521
NPR2	uIA	Wald ratio	1	1.09 (0.78 to 1.53)	0.946205
NPY2R	uIA	Wald ratio	1	1.05 (0.76 to 1.45)	0.976914
NRBP1	uIA	Wald ratio	1	1.51 (0.96 to 2.39)	0.884589
NRP1	uIA	Wald ratio	1	1.16 (0.71 to 1.89)	0.936824
NRXN2	uIA	Wald ratio	1	1.20 (0.87 to 1.66)	0.886878
NT5C2	uIA	Wald ratio	1	1.19 (0.74 to 1.93)	0.920531
NUCB1	uIA	Wald ratio	1	0.84 (0.47 to 1.51)	0.942503
NUDT1	uIA	Wald ratio	1	1.32 (0.78 to 2.26)	0.886878
NUP62	uIA	Wald ratio	1	0.94 (0.57 to 1.55)	0.976914
OGFR	uIA	Wald ratio	1	0.76 (0.44 to 1.29)	0.886878
OGN	uIA	Wald ratio	1	1.15 (0.74 to 1.78)	0.936824
OLFM3	uIA	Wald ratio	1	0.67 (0.47 to 0.94)	0.884589
OLFML1	uIA	Wald ratio	1	0.79 (0.37 to 1.70)	0.936824
OLR1	uIA	Wald ratio	1	0.96 (0.64 to 1.45)	0.985273
OPN1SW	uIA	Wald ratio	1	0.81 (0.66 to 1.00)	0.884589
OPN4	uIA	Wald ratio	1	1.06 (0.85 to 1.32)	0.959363
OR51C1P	uIA	Wald ratio	1	1.41 (0.96 to 2.08)	0.884589
OR51E1	uIA	Wald ratio	1	0.78 (0.53 to 1.15)	0.884589
OVGP1	uIA	Wald ratio	1	0.87 (0.66 to 1.13)	0.886878
OXER1	uIA	Wald ratio	1	1.10 (0.86 to 1.42)	0.920531
OXGR1	uIA	Wald ratio	1	0.95 (0.72 to 1.27)	0.966315
OXTR	uIA	Wald ratio	1	1.08 (0.88 to 1.33)	0.920531
P2RX4	uIA	Wald ratio	1	1.00 (0.80 to 1.26)	0.994173
P2RY12	uIA	Wald ratio	1	1.04 (0.85 to 1.27)	0.966315
P2RY6	uIA	Wald ratio	1	1.00 (0.58 to 1.71)	0.999848
P4HTM	uIA	Wald ratio	1	0.67 (0.39 to 1.15)	0.884589
PACSIN2	uIA	Wald ratio	1	1.05 (0.63 to 1.76)	0.981958
PAK1	uIA	Wald ratio	1	0.99 (0.79 to 1.24)	0.994173
PAK7	uIA	Wald ratio	1	1.17 (0.88 to 1.54)	0.886878
PANX1	uIA	Wald ratio	1	0.72 (0.50 to 1.02)	0.884589
PARM1	uIA	Wald ratio	1	0.97 (0.67 to 1.40)	0.987726
PARP11	uIA	Wald ratio	1	1.14 (0.82 to 1.60)	0.920531
PARP2	uIA	Wald ratio	1	1.12 (0.74 to 1.69)	0.946205
PARP4	uIA	Wald ratio	1	0.83 (0.54 to 1.28)	0.915707
PASK	uIA	Wald ratio	1	1.22 (0.90 to 1.64)	0.884589
PAX8	uIA	Wald ratio	1	1.01 (0.92 to 1.11)	0.976914
PCK1	uIA	Wald ratio	1	1.42 (0.99 to 2.03)	0.884589
PCNA	uIA	Wald ratio	1	1.60 (1.08 to 2.37)	0.884589
PCSK1	uIA	Wald ratio	1	1.21 (0.86 to 1.70)	0.886878
PCSK2	uIA	Wald ratio	1	0.88 (0.70 to 1.10)	0.886878
PCSK6	uIA	Wald ratio	1	1.21 (0.84 to 1.75)	0.886878
PCYOX1	uIA	Wald ratio	1	0.88 (0.60 to 1.29)	0.929663
PCYOX1L	uIA	Wald ratio	1	1.06 (0.77 to 1.46)	0.966315
PDCD1LG2	uIA	Wald ratio	1	0.84 (0.64 to 1.09)	0.884589
PDE1B	uIA	Wald ratio	1	1.05 (0.81 to 1.35)	0.966315
PDE4C	uIA	Wald ratio	1	1.14 (0.78 to 1.68)	0.921675
PDF	uIA	Wald ratio	1	0.98 (0.83 to 1.15)	0.976914
PDGFRB	uIA	Wald ratio	1	0.78 (0.54 to 1.13)	0.884589
PDHX	uIA	Wald ratio	1	1.13 (0.90 to 1.43)	0.886878
PDK1	uIA	Wald ratio	1	1.13 (0.71 to 1.82)	0.946205
PDK4	uIA	Wald ratio	1	0.98 (0.73 to 1.32)	0.992521
PEBP1	uIA	Wald ratio	1	1.84 (0.91 to 3.75)	0.884589
PEBP4	uIA	Wald ratio	1	0.89 (0.65 to 1.20)	0.920531
PEPD	uIA	Wald ratio	1	0.82 (0.53 to 1.26)	0.903339
PGD	uIA	Wald ratio	1	0.92 (0.58 to 1.48)	0.966315
PGGT1B	uIA	Wald ratio	1	0.88 (0.65 to 1.18)	0.914018
PGM1	uIA	Wald ratio	1	0.98 (0.70 to 1.37)	0.992828
PGR	uIA	Wald ratio	1	0.89 (0.73 to 1.08)	0.884589
PICALM	uIA	Wald ratio	1	1.01 (0.64 to 1.60)	0.994173
PIGF	uIA	Wald ratio	1	0.88 (0.65 to 1.18)	0.915707
PIK3C3	uIA	Wald ratio	1	0.80 (0.44 to 1.45)	0.920531
PIK3R4	uIA	Wald ratio	1	1.05 (0.74 to 1.48)	0.976914
PIKFYVE	uIA	Wald ratio	1	1.14 (0.64 to 2.02)	0.966315
PIP4K2A	uIA	Wald ratio	1	0.96 (0.77 to 1.19)	0.966315
PIP5K1C	uIA	Wald ratio	1	1.53 (0.89 to 2.63)	0.884589
PLA2G12A	uIA	Wald ratio	1	0.98 (0.66 to 1.45)	0.992828
PLA2G4B	uIA	Wald ratio	1	0.95 (0.59 to 1.54)	0.983101
PLA2R1	uIA	Wald ratio	1	1.22 (0.76 to 1.96)	0.920531
PLCE1	uIA	Wald ratio	1	1.38 (0.89 to 2.14)	0.884589
PLD2	uIA	Wald ratio	1	1.07 (0.78 to 1.47)	0.966315
PLEKHA6	uIA	Wald ratio	1	0.82 (0.63 to 1.06)	0.884589
PLSCR1	uIA	Wald ratio	1	1.02 (0.59 to 1.76)	0.994173
PLSCR4	uIA	Wald ratio	1	0.91 (0.59 to 1.41)	0.966315
PLTP	uIA	Wald ratio	1	0.90 (0.65 to 1.23)	0.921675
PMEL	uIA	Wald ratio	1	1.01 (0.78 to 1.30)	0.994173
PMS2	uIA	Wald ratio	1	0.92 (0.78 to 1.08)	0.886878
POLE	uIA	Wald ratio	1	0.69 (0.36 to 1.32)	0.886878
POLG	uIA	Wald ratio	1	0.89 (0.73 to 1.08)	0.884589
POLI	uIA	Wald ratio	1	0.93 (0.79 to 1.09)	0.903339
POLR3G	uIA	Wald ratio	1	0.82 (0.62 to 1.09)	0.884589
POMC	uIA	Wald ratio	1	0.98 (0.80 to 1.20)	0.985273
PON2	uIA	Wald ratio	1	0.83 (0.55 to 1.28)	0.915707
PPA1	uIA	Wald ratio	1	0.97 (0.87 to 1.09)	0.946205
PPA2	uIA	Wald ratio	1	0.85 (0.54 to 1.32)	0.920531
PPAT	uIA	Wald ratio	1	1.04 (0.72 to 1.50)	0.976914
PPCDC	uIA	Wald ratio	1	1.12 (0.80 to 1.57)	0.929663
PPIC	uIA	Wald ratio	1	0.90 (0.62 to 1.29)	0.941944
PPID	uIA	Wald ratio	1	1.08 (0.71 to 1.63)	0.966315
PPIE	uIA	Wald ratio	1	1.03 (0.94 to 1.14)	0.921675
PPIL2	uIA	Wald ratio	1	0.87 (0.65 to 1.17)	0.903339
PPIL3	uIA	Wald ratio	1	1.03 (0.96 to 1.11)	0.920531
PPT1	uIA	Wald ratio	1	1.22 (0.70 to 2.14)	0.920531
PPWD1	uIA	Wald ratio	1	1.12 (0.87 to 1.43)	0.915707
PRDX1	uIA	Wald ratio	1	1.16 (0.82 to 1.63)	0.915707
PREX2	uIA	Wald ratio	1	1.01 (0.86 to 1.18)	0.994173
PRG2	uIA	Wald ratio	1	1.37 (0.90 to 2.09)	0.884589
PRH1	uIA	Wald ratio	1	0.94 (0.75 to 1.18)	0.946205
PRKACB	uIA	Wald ratio	1	1.56 (0.95 to 2.58)	0.884589
PRKCB	uIA	Wald ratio	1	0.90 (0.79 to 1.03)	0.884589
PRKD2	uIA	Wald ratio	1	0.99 (0.71 to 1.38)	0.994173
PRKD3	uIA	Wald ratio	1	0.86 (0.64 to 1.15)	0.886878
PRMT7	uIA	Wald ratio	1	0.93 (0.79 to 1.09)	0.903339
PROK1	uIA	Wald ratio	1	1.03 (0.77 to 1.37)	0.986044
PRPF31	uIA	Wald ratio	1	1.20 (0.74 to 1.95)	0.920531
PRPF4	uIA	Wald ratio	1	0.80 (0.64 to 0.99)	0.884589
PRR4	uIA	Wald ratio	1	1.00 (0.91 to 1.11)	0.994173
PSEN1	uIA	Wald ratio	1	1.63 (0.90 to 2.94)	0.884589
PSMC3	uIA	Wald ratio	1	0.95 (0.46 to 1.98)	0.992521
PSMC5	uIA	Wald ratio	1	1.16 (0.69 to 1.96)	0.942503
PSMD11	uIA	Wald ratio	1	0.94 (0.57 to 1.54)	0.976914
PSMD2	uIA	Wald ratio	1	0.84 (0.57 to 1.22)	0.903339
PSMD5	uIA	Wald ratio	1	1.21 (0.72 to 2.01)	0.920531
PSMF1	uIA	Wald ratio	1	1.10 (0.85 to 1.44)	0.920531
PSPH	uIA	Wald ratio	1	1.01 (0.90 to 1.13)	0.992828
PTGDR	uIA	Wald ratio	1	1.12 (0.90 to 1.38)	0.886878
PTGES3	uIA	Wald ratio	1	0.94 (0.36 to 2.42)	0.992521
PTGIS	uIA	Wald ratio	1	1.24 (0.90 to 1.71)	0.884589
PTGS1	uIA	Wald ratio	1	1.20 (0.84 to 1.72)	0.886878
PTK2B	uIA	Wald ratio	1	0.96 (0.69 to 1.34)	0.976914
PTN	uIA	Wald ratio	1	0.98 (0.74 to 1.29)	0.988907
PTPRA	uIA	Wald ratio	1	1.10 (0.63 to 1.95)	0.966315
PTPRF	uIA	Wald ratio	1	1.42 (0.86 to 2.37)	0.884589
PTPRJ	uIA	Wald ratio	1	0.95 (0.61 to 1.48)	0.976914
PVR	uIA	Wald ratio	1	0.93 (0.62 to 1.38)	0.966315
PVRL2	uIA	Wald ratio	1	1.48 (1.00 to 2.20)	0.884589
PYGB	uIA	Wald ratio	1	1.16 (0.68 to 2.00)	0.946205
QDPR	uIA	Wald ratio	1	1.02 (0.70 to 1.47)	0.994173
QPCT	uIA	Wald ratio	1	0.86 (0.63 to 1.18)	0.903339
QRFPR	uIA	Wald ratio	1	0.83 (0.69 to 1.00)	0.884589
RAB27A	uIA	Wald ratio	1	1.13 (0.69 to 1.85)	0.959363
RABEP1	uIA	Wald ratio	1	1.15 (0.91 to 1.45)	0.884589
RAD21	uIA	Wald ratio	1	0.93 (0.49 to 1.78)	0.976914
RAET1G	uIA	Wald ratio	1	0.82 (0.61 to 1.11)	0.884589
RAPGEF3	uIA	Wald ratio	1	1.03 (0.68 to 1.55)	0.992521
RAPGEF5	uIA	Wald ratio	1	1.34 (0.90 to 1.98)	0.884589
RASGRP3	uIA	Wald ratio	1	0.85 (0.58 to 1.24)	0.915707
RBBP9	uIA	Wald ratio	1	0.93 (0.67 to 1.29)	0.966315
RBL2	uIA	Wald ratio	1	0.96 (0.71 to 1.30)	0.976914
RECQL	uIA	Wald ratio	1	1.59 (1.00 to 2.52)	0.884589
REEP5	uIA	Wald ratio	1	1.65 (0.85 to 3.21)	0.884589
RELT	uIA	Wald ratio	1	0.54 (0.31 to 0.95)	0.884589
REV3L	uIA	Wald ratio	1	0.93 (0.68 to 1.27)	0.966315
RFK	uIA	Wald ratio	1	0.94 (0.69 to 1.30)	0.966315
RGS16	uIA	Wald ratio	1	0.80 (0.56 to 1.14)	0.884589
RGS5	uIA	Wald ratio	1	0.94 (0.55 to 1.61)	0.976914
RHBDF2	uIA	Wald ratio	1	1.23 (0.73 to 2.05)	0.920531
RHEB	uIA	Wald ratio	1	0.98 (0.51 to 1.89)	0.994173
RIOK1	uIA	Wald ratio	1	0.89 (0.68 to 1.15)	0.903339
RIPK3	uIA	Wald ratio	1	1.17 (0.61 to 2.25)	0.966315
RIT1	uIA	Wald ratio	1	0.97 (0.68 to 1.39)	0.988907
RNASE1	uIA	Wald ratio	1	1.40 (0.85 to 2.31)	0.884589
RNASE4	uIA	Wald ratio	1	1.13 (0.68 to 1.90)	0.966315
RNASE6	uIA	Wald ratio	1	1.75 (0.94 to 3.26)	0.884589
RNASET2	uIA	Wald ratio	1	1.41 (0.80 to 2.50)	0.884589
RORA	uIA	Wald ratio	1	1.02 (0.57 to 1.82)	0.994173
RPL13	uIA	Wald ratio	1	0.95 (0.59 to 1.52)	0.976914
RPN1	uIA	Wald ratio	1	0.92 (0.63 to 1.33)	0.966315
RPS6KB2	uIA	Wald ratio	1	0.98 (0.70 to 1.38)	0.994173
RPS6KL1	uIA	Wald ratio	1	1.01 (0.72 to 1.40)	0.99546
RRAS2	uIA	Wald ratio	1	0.87 (0.59 to 1.28)	0.920531
RRM1	uIA	Wald ratio	1	0.87 (0.71 to 1.05)	0.884589
RRM2B	uIA	Wald ratio	1	1.15 (0.93 to 1.42)	0.884589
RSPO1	uIA	Wald ratio	1	1.02 (0.81 to 1.29)	0.983101
RSPO4	uIA	Wald ratio	1	0.92 (0.75 to 1.13)	0.920531
RTN4	uIA	Wald ratio	1	0.87 (0.52 to 1.46)	0.946205
RTN4RL1	uIA	Wald ratio	1	0.94 (0.76 to 1.16)	0.936824
RXFP2	uIA	Wald ratio	1	0.96 (0.73 to 1.27)	0.976914
SACM1L	uIA	Wald ratio	1	0.61 (0.33 to 1.12)	0.884589
SCG2	uIA	Wald ratio	1	0.92 (0.63 to 1.34)	0.966315
SCGB3A2	uIA	Wald ratio	1	0.91 (0.73 to 1.13)	0.914444
SCN2A	uIA	Wald ratio	1	0.85 (0.59 to 1.22)	0.913358
SCN9A	uIA	Wald ratio	1	0.97 (0.81 to 1.16)	0.966315
SCUBE2	uIA	Wald ratio	1	1.23 (0.96 to 1.58)	0.884589
SDC1	uIA	Wald ratio	1	0.90 (0.72 to 1.11)	0.886878
SDC4	uIA	Wald ratio	1	0.88 (0.49 to 1.59)	0.966315
SENP2	uIA	Wald ratio	1	1.45 (0.81 to 2.59)	0.884589
SENP6	uIA	Wald ratio	1	1.84 (0.78 to 4.37)	0.884589
SENP7	uIA	Wald ratio	1	0.86 (0.66 to 1.12)	0.886878
SERPINA3	uIA	Wald ratio	1	0.69 (0.45 to 1.06)	0.884589
SERPINA5	uIA	Wald ratio	1	0.79 (0.58 to 1.06)	0.884589
SERPINB8	uIA	Wald ratio	1	1.62 (0.86 to 3.05)	0.884589
SERPINC1	uIA	Wald ratio	1	0.85 (0.70 to 1.04)	0.884589
SERPINI1	uIA	Wald ratio	1	1.16 (0.73 to 1.86)	0.935276
SETD4	uIA	Wald ratio	1	1.04 (0.78 to 1.39)	0.976914
SF3B2	uIA	Wald ratio	1	1.32 (0.83 to 2.09)	0.884589
SF3B3	uIA	Wald ratio	1	0.93 (0.61 to 1.42)	0.966315
SFRP1	uIA	Wald ratio	1	1.09 (0.80 to 1.48)	0.946205
SFTPD	uIA	Wald ratio	1	0.98 (0.90 to 1.06)	0.936824
SGCA	uIA	Wald ratio	1	0.61 (0.41 to 0.90)	0.884589
SGK1	uIA	Wald ratio	1	1.40 (1.01 to 1.95)	0.884589
SGSH	uIA	Wald ratio	1	1.63 (0.85 to 3.11)	0.884589
SIGIRR	uIA	Wald ratio	1	1.01 (0.86 to 1.18)	0.992828
SIGLEC11	uIA	Wald ratio	1	0.78 (0.59 to 1.04)	0.884589
SIGLEC12	uIA	Wald ratio	1	1.03 (0.92 to 1.16)	0.942503
SIGMAR1	uIA	Wald ratio	1	0.88 (0.54 to 1.42)	0.946205
SIRPB1	uIA	Wald ratio	1	0.98 (0.85 to 1.14)	0.976914
SLAMF8	uIA	Wald ratio	1	0.95 (0.62 to 1.46)	0.976914
SLC12A6	uIA	Wald ratio	1	1.10 (0.74 to 1.65)	0.966315
SLC12A8	uIA	Wald ratio	1	0.78 (0.55 to 1.11)	0.884589
SLC12A9	uIA	Wald ratio	1	2.38 (1.20 to 4.73)	0.884589
SLC14A2	uIA	Wald ratio	1	0.82 (0.63 to 1.07)	0.884589
SLC16A7	uIA	Wald ratio	1	0.92 (0.48 to 1.75)	0.976914
SLC1A7	uIA	Wald ratio	1	1.16 (0.77 to 1.73)	0.920531
SLC22A1	uIA	Wald ratio	1	1.15 (0.87 to 1.52)	0.886878
SLC22A15	uIA	Wald ratio	1	0.94 (0.75 to 1.16)	0.936824
SLC22A17	uIA	Wald ratio	1	1.53 (0.96 to 2.43)	0.884589
SLC22A3	uIA	Wald ratio	1	0.90 (0.69 to 1.17)	0.920531
SLC22A31	uIA	Wald ratio	1	1.01 (0.89 to 1.14)	0.992828
SLC23A2	uIA	Wald ratio	1	1.09 (0.70 to 1.71)	0.966315
SLC29A1	uIA	Wald ratio	1	0.95 (0.85 to 1.07)	0.920531
SLC29A3	uIA	Wald ratio	1	0.69 (0.47 to 1.02)	0.884589
SLC36A1	uIA	Wald ratio	1	1.23 (0.99 to 1.54)	0.884589
SLC39A8	uIA	Wald ratio	1	1.02 (0.71 to 1.48)	0.992828
SLC41A2	uIA	Wald ratio	1	0.82 (0.47 to 1.45)	0.921675
SLC44A1	uIA	Wald ratio	1	0.59 (0.35 to 1.00)	0.884589
SLC5A11	uIA	Wald ratio	1	0.97 (0.90 to 1.04)	0.915707
SLC5A6	uIA	Wald ratio	1	1.22 (0.88 to 1.69)	0.884589
SLC5A8	uIA	Wald ratio	1	1.15 (0.91 to 1.46)	0.886878
SLC5A9	uIA	Wald ratio	1	1.35 (1.01 to 1.82)	0.884589
SLC6A7	uIA	Wald ratio	1	1.03 (0.88 to 1.20)	0.966315
SLCO3A1	uIA	Wald ratio	1	0.79 (0.59 to 1.06)	0.884589
SLCO5A1	uIA	Wald ratio	1	1.15 (0.71 to 1.87)	0.941944
SLIT1	uIA	Wald ratio	1	0.95 (0.83 to 1.09)	0.920531
SMAD2	uIA	Wald ratio	1	0.85 (0.61 to 1.17)	0.886878
SMARCB1	uIA	Wald ratio	1	1.16 (0.86 to 1.58)	0.888008
SMOC1	uIA	Wald ratio	1	0.92 (0.83 to 1.03)	0.884589
SMPDL3A	uIA	Wald ratio	1	0.67 (0.44 to 1.04)	0.884589
SNAP25	uIA	Wald ratio	1	0.99 (0.90 to 1.10)	0.992828
SNCA	uIA	Wald ratio	1	1.35 (0.99 to 1.86)	0.884589
SOAT1	uIA	Wald ratio	1	0.88 (0.52 to 1.49)	0.961223
SOAT2	uIA	Wald ratio	1	0.88 (0.69 to 1.13)	0.886878
SOCS6	uIA	Wald ratio	1	1.04 (0.60 to 1.82)	0.991164
SOSTDC1	uIA	Wald ratio	1	0.99 (0.72 to 1.37)	0.994173
SP1	uIA	Wald ratio	1	0.84 (0.49 to 1.43)	0.93
SPATA5	uIA	Wald ratio	1	1.08 (0.64 to 1.82)	0.976914
SPHK2	uIA	Wald ratio	1	1.26 (0.72 to 2.21)	0.915707
SPP1	uIA	Wald ratio	1	0.78 (0.61 to 1.00)	0.884589
SPTBN1	uIA	Wald ratio	1	0.66 (0.46 to 0.94)	0.884589
SPTLC3	uIA	Wald ratio	1	0.96 (0.74 to 1.26)	0.976914
SREBF1	uIA	Wald ratio	1	1.38 (0.95 to 2.01)	0.884589
SRPK2	uIA	Wald ratio	1	1.05 (0.74 to 1.50)	0.976914
ST3GAL4	uIA	Wald ratio	1	1.08 (0.70 to 1.67)	0.966315
STAT4	uIA	Wald ratio	1	0.90 (0.70 to 1.15)	0.915707
STEAP1	uIA	Wald ratio	1	1.08 (0.70 to 1.69)	0.966315
STK17A	uIA	Wald ratio	1	0.93 (0.65 to 1.35)	0.966315
STK31	uIA	Wald ratio	1	1.16 (0.91 to 1.47)	0.884589
STK33	uIA	Wald ratio	1	0.95 (0.83 to 1.10)	0.922591
STK35	uIA	Wald ratio	1	0.91 (0.58 to 1.41)	0.966315
SULF1	uIA	Wald ratio	1	1.06 (0.76 to 1.47)	0.966315
SULT1A2	uIA	Wald ratio	1	1.04 (0.94 to 1.16)	0.920531
SULT1C2	uIA	Wald ratio	1	0.98 (0.89 to 1.08)	0.966315
SUMF1	uIA	Wald ratio	1	1.05 (0.91 to 1.20)	0.93
SV2A	uIA	Wald ratio	1	0.93 (0.70 to 1.24)	0.959363
TAC1	uIA	Wald ratio	1	1.34 (1.02 to 1.77)	0.884589
TACR1	uIA	Wald ratio	1	0.93 (0.79 to 1.10)	0.909572
TACSTD2	uIA	Wald ratio	1	0.98 (0.83 to 1.15)	0.976914
TANC1	uIA	Wald ratio	1	1.26 (0.79 to 2.00)	0.886878
TANC2	uIA	Wald ratio	1	0.80 (0.56 to 1.15)	0.884589
TAPBPL	uIA	Wald ratio	1	0.91 (0.83 to 1.00)	0.884589
TAS2R31	uIA	Wald ratio	1	0.87 (0.66 to 1.14)	0.886878
TASP1	uIA	Wald ratio	1	0.96 (0.56 to 1.64)	0.988243
TBC1D1	uIA	Wald ratio	1	1.52 (1.00 to 2.32)	0.884589
TCN2	uIA	Wald ratio	1	0.91 (0.68 to 1.23)	0.936824
TEP1	uIA	Wald ratio	1	1.41 (0.70 to 2.86)	0.893765
TET2	uIA	Wald ratio	1	1.09 (0.69 to 1.72)	0.966315
TEX14	uIA	Wald ratio	1	0.96 (0.82 to 1.11)	0.941944
TGM1	uIA	Wald ratio	1	0.84 (0.57 to 1.23)	0.908035
THBS2	uIA	Wald ratio	1	0.91 (0.45 to 1.83)	0.976914
THNSL2	uIA	Wald ratio	1	1.15 (0.92 to 1.43)	0.884589
TK2	uIA	Wald ratio	1	1.07 (0.73 to 1.58)	0.966315
TKT	uIA	Wald ratio	1	1.05 (0.65 to 1.68)	0.985273
TLK1	uIA	Wald ratio	1	0.94 (0.56 to 1.57)	0.976914
TLR2	uIA	Wald ratio	1	1.00 (0.60 to 1.67)	1
TLR3	uIA	Wald ratio	1	0.62 (0.39 to 0.99)	0.884589
TLR4	uIA	Wald ratio	1	0.86 (0.58 to 1.29)	0.920531
TLR6	uIA	Wald ratio	1	1.20 (0.79 to 1.82)	0.915707
TMEM123	uIA	Wald ratio	1	1.04 (0.61 to 1.78)	0.988243
TMEM66	uIA	Wald ratio	1	1.70 (1.08 to 2.67)	0.884589
TMEM9B	uIA	Wald ratio	1	1.28 (0.80 to 2.05)	0.886878
TNFRSF10A	uIA	Wald ratio	1	0.93 (0.73 to 1.19)	0.94386
TNFRSF1A	uIA	Wald ratio	1	0.99 (0.56 to 1.76)	0.996354
TNFSF12	uIA	Wald ratio	1	1.07 (0.75 to 1.52)	0.966315
TNK1	uIA	Wald ratio	1	1.84 (1.25 to 2.73)	0.884589
TNKS2	uIA	Wald ratio	1	0.80 (0.56 to 1.14)	0.884589
TOLLIP	uIA	Wald ratio	1	2.15 (0.99 to 4.68)	0.884589
TOP1MT	uIA	Wald ratio	1	0.93 (0.70 to 1.23)	0.946205
TOR1A	uIA	Wald ratio	1	1.04 (0.74 to 1.45)	0.976914
TPBG	uIA	Wald ratio	1	0.85 (0.71 to 1.02)	0.884589
TPCN2	uIA	Wald ratio	1	1.27 (0.84 to 1.91)	0.886878
TRAF1	uIA	Wald ratio	1	1.17 (0.84 to 1.62)	0.903339
TRAF3IP2	uIA	Wald ratio	1	0.70 (0.45 to 1.07)	0.884589
TRIM5	uIA	Wald ratio	1	1.20 (0.79 to 1.80)	0.915707
TRIT1	uIA	Wald ratio	1	1.07 (0.94 to 1.21)	0.886878
TRPV1	uIA	Wald ratio	1	1.12 (0.84 to 1.50)	0.920531
TRPV3	uIA	Wald ratio	1	0.88 (0.64 to 1.20)	0.920531
TRPV6	uIA	Wald ratio	1	1.20 (0.96 to 1.50)	0.884589
TSC1	uIA	Wald ratio	1	0.85 (0.47 to 1.51)	0.942503
TSG101	uIA	Wald ratio	1	1.07 (0.63 to 1.82)	0.976914
TSLP	uIA	Wald ratio	1	0.97 (0.86 to 1.08)	0.941944
TSPYL1	uIA	Wald ratio	1	1.08 (0.81 to 1.44)	0.946205
TSSK4	uIA	Wald ratio	1	1.16 (0.76 to 1.78)	0.921675
TTL	uIA	Wald ratio	1	0.83 (0.44 to 1.57)	0.942503
TWSG1	uIA	Wald ratio	1	0.95 (0.78 to 1.14)	0.941944
TXN	uIA	Wald ratio	1	1.12 (0.81 to 1.57)	0.921675
TXNRD2	uIA	Wald ratio	1	1.24 (0.90 to 1.71)	0.884589
TXNRD3	uIA	Wald ratio	1	1.13 (0.76 to 1.67)	0.936824
U2AF1	uIA	Wald ratio	1	1.14 (0.92 to 1.43)	0.884589
UBA6	uIA	Wald ratio	1	1.16 (0.81 to 1.66)	0.920531
UCHL1	uIA	Wald ratio	1	1.12 (0.93 to 1.34)	0.884589
UCHL3	uIA	Wald ratio	1	0.99 (0.75 to 1.31)	0.994173
UGDH	uIA	Wald ratio	1	1.11 (0.73 to 1.70)	0.959363
UGGT2	uIA	Wald ratio	1	0.91 (0.49 to 1.70)	0.976914
ULBP1	uIA	Wald ratio	1	1.01 (0.73 to 1.38)	0.994173
ULK3	uIA	Wald ratio	1	1.16 (0.78 to 1.72)	0.920531
UMPS	uIA	Wald ratio	1	1.20 (0.83 to 1.74)	0.886878
UPP1	uIA	Wald ratio	1	1.58 (0.88 to 2.82)	0.884589
VASH1	uIA	Wald ratio	1	0.73 (0.41 to 1.29)	0.886878
VASP	uIA	Wald ratio	1	0.73 (0.40 to 1.33)	0.886878
VCL	uIA	Wald ratio	1	0.83 (0.47 to 1.46)	0.929221
VCP	uIA	Wald ratio	1	1.08 (0.72 to 1.63)	0.966315
VDR	uIA	Wald ratio	1	0.98 (0.63 to 1.52)	0.992828
VIP	uIA	Wald ratio	1	1.35 (0.85 to 2.14)	0.884589
VIPR2	uIA	Wald ratio	1	1.14 (0.86 to 1.53)	0.903339
VN1R1	uIA	Wald ratio	1	0.96 (0.74 to 1.24)	0.968451
VNN1	uIA	Wald ratio	1	1.13 (0.92 to 1.38)	0.884589
VRK1	uIA	Wald ratio	1	0.67 (0.46 to 0.98)	0.884589
VRK2	uIA	Wald ratio	1	1.23 (0.88 to 1.72)	0.884589
WDR1	uIA	Wald ratio	1	0.89 (0.48 to 1.66)	0.966315
WFIKKN2	uIA	Wald ratio	1	0.93 (0.68 to 1.27)	0.966315
WNT2B	uIA	Wald ratio	1	1.33 (0.90 to 1.95)	0.884589
WRN	uIA	Wald ratio	1	1.12 (0.89 to 1.40)	0.890779
XPA	uIA	Wald ratio	1	0.86 (0.46 to 1.62)	0.966315
XPNPEP3	uIA	Wald ratio	1	0.98 (0.77 to 1.25)	0.985273
XRCC3	uIA	Wald ratio	1	1.17 (0.68 to 2.01)	0.942503
XRCC5	uIA	Wald ratio	1	0.59 (0.30 to 1.15)	0.884589
XYLT2	uIA	Wald ratio	1	0.76 (0.51 to 1.14)	0.884589
ZAP70	uIA	Wald ratio	1	0.69 (0.40 to 1.18)	0.884589
ZMAT4	uIA	Wald ratio	1	0.81 (0.67 to 0.98)	0.884589
ZNF100	uIA	Wald ratio	1	1.01 (0.94 to 1.10)	0.966315
ZNF385D	uIA	Wald ratio	1	0.96 (0.74 to 1.25)	0.968451
ZNF565	uIA	Wald ratio	1	0.87 (0.64 to 1.20)	0.915707
ZNF568	uIA	Wald ratio	1	0.90 (0.64 to 1.25)	0.929663
ZP3	uIA	Wald ratio	1	1.04 (0.88 to 1.24)	0.959363

## Sheet: Table S8
Table S8. Causal associations between eQTL-GTEx in aorta artery and aSAH risks.
Exposure	Outcome	Method	nSNP	OR(95% CI)	P-FDR
BLVRA	aSAH	IVW	2	0.97 (0.83 to 1.13)	0.996871
CASP7	aSAH	IVW	2	1.05 (0.91 to 1.22)	0.996871
CAST	aSAH	IVW	2	1.00 (0.87 to 1.15)	0.996871
CDH13	aSAH	IVW	2	0.99 (0.88 to 1.13)	0.996871
CHPT1	aSAH	IVW	2	1.00 (0.89 to 1.12)	0.996871
DAGLB	aSAH	IVW	2	0.97 (0.88 to 1.07)	0.996871
DHRS1	aSAH	IVW	2	0.97 (0.86 to 1.10)	0.996871
EIF2AK4	aSAH	IVW	2	0.84 (0.72 to 0.99)	0.519518
EPDR1	aSAH	IVW	2	0.94 (0.84 to 1.05)	0.959908
IL10RB	aSAH	IVW	2	1.00 (0.81 to 1.24)	0.996871
LIG3	aSAH	IVW	2	0.99 (0.85 to 1.17)	0.996871
METAP1	aSAH	IVW	2	0.99 (0.87 to 1.13)	0.996871
P2RX4	aSAH	IVW	2	0.89 (0.75 to 1.06)	0.959908
PLEKHH2	aSAH	IVW	2	1.10 (0.99 to 1.22)	0.538242
VASH1	aSAH	IVW	2	0.91 (0.75 to 1.10)	0.996871
ZDHHC7	aSAH	IVW	2	0.94 (0.80 to 1.11)	0.996871
AADAT	aSAH	Wald ratio	1	1.07 (0.91 to 1.25)	0.980975
ABCB4	aSAH	Wald ratio	1	1.04 (0.89 to 1.21)	0.980975
ABCB8	aSAH	Wald ratio	1	1.10 (0.87 to 1.39)	0.980975
ABCC4	aSAH	Wald ratio	1	0.98 (0.80 to 1.20)	0.980975
ABHD12	aSAH	Wald ratio	1	1.02 (0.87 to 1.19)	0.980975
ABHD6	aSAH	Wald ratio	1	1.03 (0.81 to 1.32)	0.980975
ACHE	aSAH	Wald ratio	1	0.96 (0.90 to 1.02)	0.88536
ACP6	aSAH	Wald ratio	1	1.05 (0.93 to 1.18)	0.980975
ACTN4	aSAH	Wald ratio	1	0.88 (0.59 to 1.32)	0.980975
ADAM12	aSAH	Wald ratio	1	0.85 (0.69 to 1.04)	0.776172
ADAM23	aSAH	Wald ratio	1	1.30 (1.04 to 1.63)	0.617908
ADAM32	aSAH	Wald ratio	1	0.99 (0.88 to 1.10)	0.980975
ADAMTS19	aSAH	Wald ratio	1	1.09 (0.93 to 1.27)	0.93938
ADAMTS9	aSAH	Wald ratio	1	1.00 (0.81 to 1.24)	0.997207
ADAMTSL3	aSAH	Wald ratio	1	1.02 (0.90 to 1.16)	0.980975
ADCY1	aSAH	Wald ratio	1	1.03 (0.84 to 1.25)	0.980975
ADCY2	aSAH	Wald ratio	1	1.04 (0.83 to 1.29)	0.980975
ADH1A	aSAH	Wald ratio	1	0.95 (0.78 to 1.18)	0.980975
ADH1B	aSAH	Wald ratio	1	0.92 (0.69 to 1.22)	0.980975
ADH1C	aSAH	Wald ratio	1	1.00 (0.84 to 1.20)	0.997826
ADH4	aSAH	Wald ratio	1	0.90 (0.82 to 1.00)	0.650288
ADH5	aSAH	Wald ratio	1	1.23 (0.88 to 1.72)	0.893888
ADH6	aSAH	Wald ratio	1	1.01 (0.89 to 1.15)	0.980975
ADO	aSAH	Wald ratio	1	0.68 (0.50 to 0.92)	0.568749
ADORA3	aSAH	Wald ratio	1	0.94 (0.80 to 1.10)	0.980975
AKR1C2	aSAH	Wald ratio	1	1.01 (0.88 to 1.16)	0.980975
ALCAM	aSAH	Wald ratio	1	0.86 (0.65 to 1.14)	0.949699
ALDH1L1	aSAH	Wald ratio	1	0.81 (0.61 to 1.08)	0.84288
ALDH1L2	aSAH	Wald ratio	1	0.95 (0.75 to 1.20)	0.980975
ALDH2	aSAH	Wald ratio	1	1.11 (0.82 to 1.52)	0.980975
ALDH7A1	aSAH	Wald ratio	1	1.04 (0.73 to 1.49)	0.980975
ALDH8A1	aSAH	Wald ratio	1	0.96 (0.90 to 1.02)	0.88175
ALOX12	aSAH	Wald ratio	1	1.06 (0.87 to 1.29)	0.980975
AMACR	aSAH	Wald ratio	1	1.07 (0.97 to 1.17)	0.865513
ANXA5	aSAH	Wald ratio	1	1.17 (1.00 to 1.37)	0.650288
AOAH	aSAH	Wald ratio	1	0.95 (0.75 to 1.20)	0.980975
APAF1	aSAH	Wald ratio	1	1.12 (0.91 to 1.39)	0.93938
APLP1	aSAH	Wald ratio	1	1.06 (0.93 to 1.20)	0.980975
AQP3	aSAH	Wald ratio	1	1.01 (0.91 to 1.11)	0.993223
ARMS2	aSAH	Wald ratio	1	0.93 (0.84 to 1.02)	0.806086
ARNT	aSAH	Wald ratio	1	0.95 (0.77 to 1.17)	0.980975
ARSB	aSAH	Wald ratio	1	1.17 (0.91 to 1.51)	0.893888
ARSG	aSAH	Wald ratio	1	0.88 (0.75 to 1.02)	0.770496
ATF1	aSAH	Wald ratio	1	0.96 (0.83 to 1.11)	0.980975
ATIC	aSAH	Wald ratio	1	1.02 (0.86 to 1.22)	0.980975
ATP1B3	aSAH	Wald ratio	1	1.62 (1.19 to 2.22)	0.476521
ATP7B	aSAH	Wald ratio	1	1.01 (0.92 to 1.11)	0.983999
ATRAID	aSAH	Wald ratio	1	1.01 (0.81 to 1.26)	0.988304
AURKC	aSAH	Wald ratio	1	1.09 (0.89 to 1.33)	0.980975
B4GALNT1	aSAH	Wald ratio	1	1.05 (0.88 to 1.24)	0.980975
BARD1	aSAH	Wald ratio	1	0.90 (0.78 to 1.04)	0.809928
BCAR3	aSAH	Wald ratio	1	0.89 (0.75 to 1.06)	0.88536
BCL2L2	aSAH	Wald ratio	1	1.31 (0.87 to 1.96)	0.88536
BDNF-AS	aSAH	Wald ratio	1	1.13 (0.92 to 1.39)	0.938593
BGLAP	aSAH	Wald ratio	1	0.98 (0.79 to 1.21)	0.980975
BHMT	aSAH	Wald ratio	1	1.02 (0.92 to 1.12)	0.980975
BHMT2	aSAH	Wald ratio	1	0.93 (0.81 to 1.05)	0.893888
BICD1	aSAH	Wald ratio	1	0.89 (0.75 to 1.06)	0.88536
BOC	aSAH	Wald ratio	1	0.94 (0.81 to 1.11)	0.980975
BPIFB4	aSAH	Wald ratio	1	1.01 (0.85 to 1.19)	0.993223
BRCA2	aSAH	Wald ratio	1	0.94 (0.83 to 1.06)	0.93938
C10orf54	aSAH	Wald ratio	1	0.69 (0.53 to 0.89)	0.476521
C11orf83	aSAH	Wald ratio	1	1.38 (1.00 to 1.89)	0.650288
C2orf40	aSAH	Wald ratio	1	1.08 (0.98 to 1.19)	0.806086
C4BPA	aSAH	Wald ratio	1	1.08 (0.95 to 1.22)	0.929047
CALU	aSAH	Wald ratio	1	0.95 (0.56 to 1.63)	0.980975
CAMKK2	aSAH	Wald ratio	1	0.91 (0.74 to 1.11)	0.976769
CAPZA2	aSAH	Wald ratio	1	1.41 (1.00 to 1.99)	0.650288
CARTPT	aSAH	Wald ratio	1	1.14 (0.88 to 1.48)	0.976769
CASP9	aSAH	Wald ratio	1	0.94 (0.74 to 1.20)	0.980975
CASQ2	aSAH	Wald ratio	1	1.10 (1.00 to 1.21)	0.650288
CAT	aSAH	Wald ratio	1	1.03 (0.84 to 1.25)	0.980975
CATSPER1	aSAH	Wald ratio	1	0.80 (0.66 to 0.97)	0.617908
CBR3	aSAH	Wald ratio	1	0.83 (0.68 to 1.00)	0.650288
CCDC80	aSAH	Wald ratio	1	0.94 (0.78 to 1.14)	0.980975
CCNB2	aSAH	Wald ratio	1	0.83 (0.68 to 1.01)	0.650288
CD109	aSAH	Wald ratio	1	1.07 (0.93 to 1.23)	0.976769
CD209	aSAH	Wald ratio	1	0.94 (0.70 to 1.26)	0.980975
CD320	aSAH	Wald ratio	1	1.03 (0.84 to 1.28)	0.980975
CD40	aSAH	Wald ratio	1	0.98 (0.83 to 1.16)	0.980975
CD44	aSAH	Wald ratio	1	0.73 (0.57 to 0.94)	0.568749
CD46	aSAH	Wald ratio	1	0.88 (0.77 to 1.01)	0.731464
CD47	aSAH	Wald ratio	1	1.06 (0.86 to 1.32)	0.980975
CD55	aSAH	Wald ratio	1	0.73 (0.54 to 0.97)	0.6381
CDC25A	aSAH	Wald ratio	1	0.92 (0.84 to 1.01)	0.731771
CDC42BPA	aSAH	Wald ratio	1	1.16 (0.88 to 1.53)	0.949699
CDC7	aSAH	Wald ratio	1	1.10 (0.87 to 1.38)	0.980975
CDK19	aSAH	Wald ratio	1	1.04 (0.73 to 1.49)	0.980975
CDKL1	aSAH	Wald ratio	1	0.97 (0.85 to 1.11)	0.980975
CELSR2	aSAH	Wald ratio	1	0.95 (0.75 to 1.19)	0.980975
CER1	aSAH	Wald ratio	1	0.92 (0.83 to 1.02)	0.776172
CHN2	aSAH	Wald ratio	1	1.04 (0.89 to 1.23)	0.980975
CHRFAM7A	aSAH	Wald ratio	1	1.02 (0.80 to 1.30)	0.983999
CHRNA7	aSAH	Wald ratio	1	1.05 (0.91 to 1.22)	0.980975
CHRNB1	aSAH	Wald ratio	1	1.13 (0.93 to 1.36)	0.893888
CHRNE	aSAH	Wald ratio	1	1.04 (0.98 to 1.11)	0.893888
CHST5	aSAH	Wald ratio	1	0.88 (0.74 to 1.04)	0.776172
CHURC1	aSAH	Wald ratio	1	1.03 (0.95 to 1.11)	0.980975
CILP2	aSAH	Wald ratio	1	0.88 (0.74 to 1.04)	0.776172
CISD1	aSAH	Wald ratio	1	1.10 (0.88 to 1.37)	0.980975
CLCN6	aSAH	Wald ratio	1	1.04 (0.81 to 1.32)	0.980975
CLEC3A	aSAH	Wald ratio	1	1.08 (0.99 to 1.18)	0.770496
CLK4	aSAH	Wald ratio	1	1.36 (1.00 to 1.84)	0.650288
CMPK1	aSAH	Wald ratio	1	1.07 (0.88 to 1.30)	0.980975
CNGA1	aSAH	Wald ratio	1	0.95 (0.87 to 1.03)	0.88536
CNPY4	aSAH	Wald ratio	1	1.10 (0.81 to 1.51)	0.980975
CNTF	aSAH	Wald ratio	1	1.12 (0.91 to 1.37)	0.93938
CNTN1	aSAH	Wald ratio	1	1.12 (0.93 to 1.34)	0.893888
COL15A1	aSAH	Wald ratio	1	1.10 (0.96 to 1.27)	0.865513
COL24A1	aSAH	Wald ratio	1	1.01 (0.94 to 1.08)	0.980975
COL9A2	aSAH	Wald ratio	1	1.04 (0.82 to 1.33)	0.980975
COLQ	aSAH	Wald ratio	1	1.16 (0.99 to 1.34)	0.650288
CPE	aSAH	Wald ratio	1	0.75 (0.54 to 1.06)	0.776172
CPS1	aSAH	Wald ratio	1	1.03 (0.88 to 1.22)	0.980975
CREG1	aSAH	Wald ratio	1	0.97 (0.81 to 1.16)	0.980975
CST6	aSAH	Wald ratio	1	0.95 (0.77 to 1.17)	0.980975
CTBS	aSAH	Wald ratio	1	1.18 (0.95 to 1.46)	0.817261
CTSF	aSAH	Wald ratio	1	1.00 (0.87 to 1.14)	0.997826
CTSK	aSAH	Wald ratio	1	1.04 (0.81 to 1.33)	0.980975
CTSO	aSAH	Wald ratio	1	0.95 (0.73 to 1.24)	0.980975
CTSS	aSAH	Wald ratio	1	1.07 (0.72 to 1.59)	0.980975
CUBN	aSAH	Wald ratio	1	1.00 (0.83 to 1.22)	0.997286
CYP2C8	aSAH	Wald ratio	1	1.02 (0.91 to 1.14)	0.980975
CYP2U1	aSAH	Wald ratio	1	0.91 (0.74 to 1.11)	0.976769
CYP4A22	aSAH	Wald ratio	1	0.98 (0.83 to 1.16)	0.980975
CYP4B1	aSAH	Wald ratio	1	1.13 (0.88 to 1.44)	0.976769
CYP4F11	aSAH	Wald ratio	1	0.97 (0.80 to 1.17)	0.980975
CYP4V2	aSAH	Wald ratio	1	1.07 (0.94 to 1.22)	0.93938
CYTL1	aSAH	Wald ratio	1	0.99 (0.77 to 1.28)	0.993223
DAPK1	aSAH	Wald ratio	1	1.05 (0.78 to 1.40)	0.980975
DCAF4	aSAH	Wald ratio	1	1.00 (0.85 to 1.17)	0.997826
DCBLD1	aSAH	Wald ratio	1	1.04 (0.90 to 1.21)	0.980975
DCTD	aSAH	Wald ratio	1	1.27 (1.00 to 1.61)	0.650288
DEGS1	aSAH	Wald ratio	1	1.21 (0.75 to 1.96)	0.980975
DHFR	aSAH	Wald ratio	1	0.97 (0.88 to 1.06)	0.980975
DHODH	aSAH	Wald ratio	1	1.00 (0.88 to 1.14)	0.993223
DKK3	aSAH	Wald ratio	1	1.09 (0.86 to 1.37)	0.980975
DKKL1	aSAH	Wald ratio	1	0.96 (0.87 to 1.07)	0.980975
DNER	aSAH	Wald ratio	1	0.99 (0.79 to 1.23)	0.98848
DNMT3B	aSAH	Wald ratio	1	0.91 (0.71 to 1.17)	0.980975
DPT	aSAH	Wald ratio	1	1.02 (0.84 to 1.23)	0.980975
DRAM1	aSAH	Wald ratio	1	1.03 (0.79 to 1.35)	0.980975
DROSHA	aSAH	Wald ratio	1	1.25 (0.98 to 1.59)	0.663831
DSTYK	aSAH	Wald ratio	1	0.73 (0.54 to 0.98)	0.650288
EBPL	aSAH	Wald ratio	1	1.00 (0.91 to 1.10)	0.997826
ECM1	aSAH	Wald ratio	1	1.18 (0.88 to 1.58)	0.93938
ECM2	aSAH	Wald ratio	1	1.04 (0.77 to 1.42)	0.980975
EDEM2	aSAH	Wald ratio	1	1.07 (0.76 to 1.49)	0.980975
EFEMP2	aSAH	Wald ratio	1	0.68 (0.46 to 0.99)	0.650288
EFTUD1	aSAH	Wald ratio	1	0.86 (0.62 to 1.20)	0.980975
EIF2AK1	aSAH	Wald ratio	1	0.78 (0.55 to 1.11)	0.865513
EIF2AK2	aSAH	Wald ratio	1	0.92 (0.75 to 1.12)	0.980975
EIF2S1	aSAH	Wald ratio	1	0.84 (0.50 to 1.40)	0.980975
EML4	aSAH	Wald ratio	1	0.88 (0.70 to 1.10)	0.938593
ENOSF1	aSAH	Wald ratio	1	0.96 (0.72 to 1.26)	0.980975
ENOX1	aSAH	Wald ratio	1	1.35 (1.08 to 1.69)	0.568749
ENTPD6	aSAH	Wald ratio	1	0.81 (0.66 to 1.01)	0.650288
EPHB6	aSAH	Wald ratio	1	0.92 (0.70 to 1.20)	0.980975
EPHX2	aSAH	Wald ratio	1	0.87 (0.75 to 1.00)	0.650288
ERAP1	aSAH	Wald ratio	1	0.93 (0.83 to 1.04)	0.88536
ERAP2	aSAH	Wald ratio	1	1.06 (1.02 to 1.11)	0.476521
ERBB2IP	aSAH	Wald ratio	1	2.28 (1.11 to 4.69)	0.617908
ERCC2	aSAH	Wald ratio	1	0.91 (0.74 to 1.10)	0.976769
ESRRB	aSAH	Wald ratio	1	1.02 (0.92 to 1.12)	0.980975
EXTL2	aSAH	Wald ratio	1	0.99 (0.64 to 1.52)	0.994329
F2R	aSAH	Wald ratio	1	0.80 (0.61 to 1.05)	0.776172
F2RL1	aSAH	Wald ratio	1	1.02 (0.91 to 1.14)	0.980975
F2RL2	aSAH	Wald ratio	1	0.85 (0.74 to 0.98)	0.617908
FAM177A1	aSAH	Wald ratio	1	1.06 (0.79 to 1.41)	0.980975
FAM20A	aSAH	Wald ratio	1	1.06 (0.79 to 1.42)	0.980975
FAM3B	aSAH	Wald ratio	1	1.02 (0.93 to 1.13)	0.980975
FAM3C	aSAH	Wald ratio	1	1.56 (0.99 to 2.47)	0.650288
FARP2	aSAH	Wald ratio	1	0.82 (0.63 to 1.07)	0.817261
FBLN7	aSAH	Wald ratio	1	1.07 (0.94 to 1.21)	0.949699
FBN2	aSAH	Wald ratio	1	1.03 (0.96 to 1.11)	0.980975
FCER1A	aSAH	Wald ratio	1	0.98 (0.86 to 1.12)	0.980975
FECH	aSAH	Wald ratio	1	0.71 (0.55 to 0.92)	0.568749
FER	aSAH	Wald ratio	1	0.82 (0.69 to 0.97)	0.617908
FGF12	aSAH	Wald ratio	1	1.02 (0.83 to 1.25)	0.980975
FGF20	aSAH	Wald ratio	1	1.05 (0.90 to 1.23)	0.980975
FGFBP2	aSAH	Wald ratio	1	1.08 (0.91 to 1.28)	0.980975
FGFR2	aSAH	Wald ratio	1	1.00 (0.85 to 1.18)	0.997207
FGL2	aSAH	Wald ratio	1	0.95 (0.80 to 1.13)	0.980975
FHL2	aSAH	Wald ratio	1	0.84 (0.68 to 1.05)	0.776172
FKBP1B	aSAH	Wald ratio	1	1.12 (0.96 to 1.31)	0.806086
FKBP7	aSAH	Wald ratio	1	0.98 (0.86 to 1.12)	0.980975
FLCN	aSAH	Wald ratio	1	1.00 (0.94 to 1.06)	0.993223
FMO2	aSAH	Wald ratio	1	0.98 (0.80 to 1.19)	0.980975
FMO4	aSAH	Wald ratio	1	0.98 (0.87 to 1.11)	0.980975
FMOD	aSAH	Wald ratio	1	0.98 (0.73 to 1.31)	0.983999
FPR1	aSAH	Wald ratio	1	1.36 (0.94 to 1.98)	0.776172
FRK	aSAH	Wald ratio	1	0.88 (0.75 to 1.04)	0.817261
FZD6	aSAH	Wald ratio	1	0.98 (0.77 to 1.25)	0.980975
GABRR1	aSAH	Wald ratio	1	0.99 (0.92 to 1.06)	0.980975
GALNT18	aSAH	Wald ratio	1	1.02 (0.84 to 1.24)	0.980975
GATM	aSAH	Wald ratio	1	0.91 (0.72 to 1.15)	0.980975
GBA2	aSAH	Wald ratio	1	1.02 (0.82 to 1.28)	0.980975
GDF7	aSAH	Wald ratio	1	1.06 (0.79 to 1.41)	0.980975
GFM1	aSAH	Wald ratio	1	0.98 (0.80 to 1.21)	0.981522
GFPT1	aSAH	Wald ratio	1	0.90 (0.69 to 1.17)	0.980975
GGH	aSAH	Wald ratio	1	1.09 (0.96 to 1.24)	0.88536
GLRB	aSAH	Wald ratio	1	0.97 (0.66 to 1.40)	0.980975
GLS	aSAH	Wald ratio	1	0.88 (0.59 to 1.34)	0.980975
GNB3	aSAH	Wald ratio	1	1.06 (0.94 to 1.19)	0.980975
GNL3	aSAH	Wald ratio	1	1.06 (0.80 to 1.42)	0.980975
GNLY	aSAH	Wald ratio	1	0.79 (0.68 to 0.93)	0.476521
GNMT	aSAH	Wald ratio	1	0.98 (0.89 to 1.08)	0.980975
GP1BA	aSAH	Wald ratio	1	0.97 (0.81 to 1.17)	0.980975
GPC6	aSAH	Wald ratio	1	0.96 (0.87 to 1.05)	0.976769
GPNMB	aSAH	Wald ratio	1	0.74 (0.58 to 0.94)	0.568749
GPR161	aSAH	Wald ratio	1	0.87 (0.65 to 1.15)	0.976769
GPR17	aSAH	Wald ratio	1	1.00 (0.87 to 1.14)	0.993223
GPR26	aSAH	Wald ratio	1	0.98 (0.81 to 1.17)	0.980975
GPR63	aSAH	Wald ratio	1	1.07 (0.90 to 1.27)	0.980975
GPX7	aSAH	Wald ratio	1	0.98 (0.92 to 1.05)	0.980975
GRIA2	aSAH	Wald ratio	1	1.09 (0.89 to 1.33)	0.980975
GRIK2	aSAH	Wald ratio	1	0.95 (0.83 to 1.08)	0.980975
GRK4	aSAH	Wald ratio	1	1.01 (0.95 to 1.08)	0.980975
GRK7	aSAH	Wald ratio	1	1.00 (0.89 to 1.13)	0.993223
GSK3B	aSAH	Wald ratio	1	0.89 (0.66 to 1.20)	0.980975
GSTCD	aSAH	Wald ratio	1	0.92 (0.74 to 1.16)	0.980975
GSTM1	aSAH	Wald ratio	1	0.90 (0.80 to 1.00)	0.650288
GSTM3	aSAH	Wald ratio	1	1.02 (0.96 to 1.08)	0.980975
GSTM4	aSAH	Wald ratio	1	0.85 (0.73 to 0.98)	0.617908
GSTO2	aSAH	Wald ratio	1	0.89 (0.77 to 1.02)	0.776172
GSTP1	aSAH	Wald ratio	1	1.02 (0.73 to 1.41)	0.993223
GSTT2B	aSAH	Wald ratio	1	1.15 (0.98 to 1.36)	0.770496
GSTZ1	aSAH	Wald ratio	1	1.06 (0.92 to 1.23)	0.980975
H3F3A	aSAH	Wald ratio	1	1.01 (0.92 to 1.11)	0.980975
HABP4	aSAH	Wald ratio	1	1.09 (0.79 to 1.50)	0.980975
HINT1	aSAH	Wald ratio	1	1.19 (0.81 to 1.75)	0.980975
HLCS	aSAH	Wald ratio	1	0.96 (0.84 to 1.09)	0.980975
HMBS	aSAH	Wald ratio	1	0.94 (0.76 to 1.16)	0.980975
HPSE2	aSAH	Wald ratio	1	1.10 (1.02 to 1.18)	0.568749
HRC	aSAH	Wald ratio	1	1.04 (0.89 to 1.22)	0.980975
HSD17B11	aSAH	Wald ratio	1	1.01 (0.82 to 1.23)	0.993223
HSD17B14	aSAH	Wald ratio	1	0.95 (0.84 to 1.07)	0.980975
HSPG2	aSAH	Wald ratio	1	0.92 (0.71 to 1.18)	0.980975
HTR2A	aSAH	Wald ratio	1	1.01 (0.84 to 1.22)	0.983519
IGF2R	aSAH	Wald ratio	1	0.83 (0.56 to 1.22)	0.976769
IGFBPL1	aSAH	Wald ratio	1	0.94 (0.72 to 1.22)	0.980975
IGSF8	aSAH	Wald ratio	1	0.96 (0.70 to 1.31)	0.980975
IL12RB1	aSAH	Wald ratio	1	1.18 (0.84 to 1.66)	0.976769
IL15RA	aSAH	Wald ratio	1	0.98 (0.74 to 1.28)	0.980975
IL17B	aSAH	Wald ratio	1	0.91 (0.71 to 1.17)	0.980975
IL1R1	aSAH	Wald ratio	1	0.96 (0.81 to 1.14)	0.980975
IL20RB	aSAH	Wald ratio	1	0.93 (0.77 to 1.12)	0.980975
ILK	aSAH	Wald ratio	1	0.99 (0.70 to 1.42)	0.997286
INSIG2	aSAH	Wald ratio	1	1.00 (0.85 to 1.18)	0.997207
INVS	aSAH	Wald ratio	1	1.16 (0.92 to 1.47)	0.88536
IPO7	aSAH	Wald ratio	1	0.92 (0.64 to 1.33)	0.980975
IPO8	aSAH	Wald ratio	1	0.94 (0.73 to 1.21)	0.980975
IRF6	aSAH	Wald ratio	1	1.04 (0.88 to 1.23)	0.980975
ITGA2	aSAH	Wald ratio	1	1.02 (0.91 to 1.13)	0.980975
ITGB3	aSAH	Wald ratio	1	0.75 (0.51 to 1.09)	0.776172
ITGB6	aSAH	Wald ratio	1	0.99 (0.89 to 1.11)	0.9906
ITIH4	aSAH	Wald ratio	1	0.98 (0.92 to 1.04)	0.980975
ITPKC	aSAH	Wald ratio	1	0.68 (0.47 to 0.98)	0.650288
JAM3	aSAH	Wald ratio	1	1.00 (0.90 to 1.12)	0.993223
KBTBD11	aSAH	Wald ratio	1	1.00 (0.82 to 1.22)	0.997826
KBTBD12	aSAH	Wald ratio	1	0.87 (0.73 to 1.04)	0.776172
KBTBD2	aSAH	Wald ratio	1	1.00 (0.73 to 1.36)	0.997826
KCNA2	aSAH	Wald ratio	1	1.16 (0.94 to 1.43)	0.871775
KCNB2	aSAH	Wald ratio	1	1.02 (0.89 to 1.17)	0.980975
KCNC3	aSAH	Wald ratio	1	0.97 (0.77 to 1.22)	0.980975
KCNH2	aSAH	Wald ratio	1	1.03 (0.93 to 1.15)	0.980975
KCNJ11	aSAH	Wald ratio	1	0.96 (0.86 to 1.08)	0.980975
KCNJ3	aSAH	Wald ratio	1	0.95 (0.77 to 1.16)	0.980975
KCNS3	aSAH	Wald ratio	1	0.98 (0.86 to 1.12)	0.980975
KDM5B	aSAH	Wald ratio	1	1.03 (0.76 to 1.39)	0.980975
KHK	aSAH	Wald ratio	1	0.97 (0.81 to 1.17)	0.980975
KLHL36	aSAH	Wald ratio	1	1.00 (0.86 to 1.17)	0.997207
KLHL5	aSAH	Wald ratio	1	1.05 (0.78 to 1.42)	0.980975
KLHL7	aSAH	Wald ratio	1	1.37 (0.98 to 1.91)	0.650288
LACTB	aSAH	Wald ratio	1	0.84 (0.70 to 1.01)	0.650288
LAMA2	aSAH	Wald ratio	1	0.61 (0.44 to 0.85)	0.476521
LAMC2	aSAH	Wald ratio	1	1.04 (0.95 to 1.15)	0.980975
LANCL2	aSAH	Wald ratio	1	0.75 (0.52 to 1.08)	0.776172
LEFTY1	aSAH	Wald ratio	1	1.02 (0.82 to 1.27)	0.980975
LGALS3	aSAH	Wald ratio	1	0.89 (0.71 to 1.11)	0.949699
LGALS9	aSAH	Wald ratio	1	1.12 (0.75 to 1.69)	0.980975
LGR5	aSAH	Wald ratio	1	0.91 (0.69 to 1.18)	0.980975
LHCGR	aSAH	Wald ratio	1	0.98 (0.87 to 1.11)	0.980975
LIG1	aSAH	Wald ratio	1	0.92 (0.69 to 1.21)	0.980975
LIMK2	aSAH	Wald ratio	1	1.17 (0.92 to 1.50)	0.88536
LIPA	aSAH	Wald ratio	1	0.84 (0.61 to 1.16)	0.945044
LOXL1	aSAH	Wald ratio	1	1.08 (0.79 to 1.47)	0.980975
LOXL2	aSAH	Wald ratio	1	1.04 (0.89 to 1.21)	0.980975
LPIN1	aSAH	Wald ratio	1	1.03 (0.93 to 1.14)	0.980975
LRP1	aSAH	Wald ratio	1	0.94 (0.75 to 1.19)	0.980975
LRRK2	aSAH	Wald ratio	1	1.00 (0.76 to 1.32)	0.997826
LRRN3	aSAH	Wald ratio	1	1.04 (0.81 to 1.33)	0.980975
LSS	aSAH	Wald ratio	1	0.94 (0.76 to 1.15)	0.980975
LTB4R	aSAH	Wald ratio	1	0.99 (0.76 to 1.29)	0.993223
LY75	aSAH	Wald ratio	1	0.99 (0.91 to 1.06)	0.980975
LY86	aSAH	Wald ratio	1	0.61 (0.42 to 0.89)	0.568749
LYN	aSAH	Wald ratio	1	1.37 (0.96 to 1.96)	0.731771
LYZ	aSAH	Wald ratio	1	1.03 (0.89 to 1.19)	0.980975
MAMDC2	aSAH	Wald ratio	1	0.86 (0.72 to 1.03)	0.776172
MAP2K5	aSAH	Wald ratio	1	1.01 (0.84 to 1.20)	0.993223
MAP3K11	aSAH	Wald ratio	1	1.06 (0.89 to 1.25)	0.980975
MAP3K9	aSAH	Wald ratio	1	0.97 (0.84 to 1.12)	0.980975
MAPK10	aSAH	Wald ratio	1	1.09 (0.88 to 1.36)	0.980975
MAPK4	aSAH	Wald ratio	1	0.83 (0.71 to 0.97)	0.568749
MAPKAPK5	aSAH	Wald ratio	1	1.13 (0.91 to 1.40)	0.93938
MARK4	aSAH	Wald ratio	1	0.99 (0.66 to 1.48)	0.993223
MASP1	aSAH	Wald ratio	1	0.99 (0.78 to 1.27)	0.997207
MAST2	aSAH	Wald ratio	1	1.01 (0.89 to 1.15)	0.980975
MATN3	aSAH	Wald ratio	1	0.99 (0.92 to 1.08)	0.980975
MCM8	aSAH	Wald ratio	1	0.90 (0.80 to 1.00)	0.650288
MDK	aSAH	Wald ratio	1	1.08 (0.87 to 1.34)	0.980975
ME3	aSAH	Wald ratio	1	0.95 (0.85 to 1.07)	0.980975
METTL21A	aSAH	Wald ratio	1	0.97 (0.74 to 1.28)	0.980975
MGMT	aSAH	Wald ratio	1	0.94 (0.86 to 1.03)	0.865513
MGST3	aSAH	Wald ratio	1	1.03 (0.80 to 1.32)	0.980975
MITF	aSAH	Wald ratio	1	1.09 (0.83 to 1.45)	0.980975
MLKL	aSAH	Wald ratio	1	0.96 (0.74 to 1.26)	0.980975
MOK	aSAH	Wald ratio	1	0.89 (0.67 to 1.17)	0.980975
MSH2	aSAH	Wald ratio	1	1.03 (0.93 to 1.13)	0.980975
MSH6	aSAH	Wald ratio	1	1.10 (0.86 to 1.40)	0.980975
MT1A	aSAH	Wald ratio	1	0.83 (0.62 to 1.12)	0.893888
MTAP	aSAH	Wald ratio	1	1.05 (0.89 to 1.23)	0.980975
MTHFR	aSAH	Wald ratio	1	0.80 (0.61 to 1.04)	0.776172
MTRF1L	aSAH	Wald ratio	1	1.01 (0.94 to 1.08)	0.980975
MTTP	aSAH	Wald ratio	1	1.13 (1.00 to 1.29)	0.650288
MUC3A	aSAH	Wald ratio	1	1.02 (0.85 to 1.23)	0.980975
MYH7B	aSAH	Wald ratio	1	0.99 (0.80 to 1.24)	0.994329
MYOC	aSAH	Wald ratio	1	0.97 (0.79 to 1.18)	0.980975
NAAA	aSAH	Wald ratio	1	1.06 (0.98 to 1.15)	0.826145
NAGA	aSAH	Wald ratio	1	1.06 (0.90 to 1.24)	0.980975
NALCN	aSAH	Wald ratio	1	1.13 (0.82 to 1.55)	0.980975
NBL1	aSAH	Wald ratio	1	1.10 (0.86 to 1.40)	0.980975
NCAM1	aSAH	Wald ratio	1	0.97 (0.87 to 1.09)	0.980975
NDFIP1	aSAH	Wald ratio	1	0.86 (0.62 to 1.21)	0.980975
NDUFA4	aSAH	Wald ratio	1	0.87 (0.59 to 1.28)	0.980975
NDUFS1	aSAH	Wald ratio	1	1.40 (0.98 to 2.01)	0.650288
NDUFS4	aSAH	Wald ratio	1	1.57 (1.07 to 2.31)	0.617908
NDUFS5	aSAH	Wald ratio	1	0.98 (0.89 to 1.08)	0.980975
NEDD4	aSAH	Wald ratio	1	1.15 (0.93 to 1.42)	0.88536
NEK1	aSAH	Wald ratio	1	0.94 (0.78 to 1.13)	0.980975
NEK11	aSAH	Wald ratio	1	0.92 (0.79 to 1.07)	0.938593
NEK5	aSAH	Wald ratio	1	0.97 (0.83 to 1.13)	0.980975
NELFCD	aSAH	Wald ratio	1	1.06 (0.98 to 1.16)	0.84288
NELL2	aSAH	Wald ratio	1	0.97 (0.81 to 1.16)	0.980975
NKTR	aSAH	Wald ratio	1	1.07 (0.77 to 1.48)	0.980975
NLGN1	aSAH	Wald ratio	1	0.92 (0.71 to 1.19)	0.980975
NLRP1	aSAH	Wald ratio	1	0.98 (0.73 to 1.31)	0.983999
NMB	aSAH	Wald ratio	1	1.04 (0.88 to 1.22)	0.980975
NMUR1	aSAH	Wald ratio	1	0.90 (0.76 to 1.07)	0.893888
NOV	aSAH	Wald ratio	1	0.91 (0.65 to 1.28)	0.980975
NPEPL1	aSAH	Wald ratio	1	0.75 (0.48 to 1.18)	0.893888
NRBP1	aSAH	Wald ratio	1	1.08 (0.75 to 1.57)	0.980975
NTN4	aSAH	Wald ratio	1	1.04 (0.85 to 1.27)	0.980975
NUDT7	aSAH	Wald ratio	1	0.99 (0.80 to 1.23)	0.993223
NUP107	aSAH	Wald ratio	1	0.96 (0.83 to 1.11)	0.980975
OLFM4	aSAH	Wald ratio	1	0.98 (0.91 to 1.06)	0.980975
OLFML3	aSAH	Wald ratio	1	0.86 (0.64 to 1.16)	0.976769
OPN1SW	aSAH	Wald ratio	1	0.99 (0.85 to 1.16)	0.988304
OPN4	aSAH	Wald ratio	1	1.06 (0.90 to 1.26)	0.980975
OVGP1	aSAH	Wald ratio	1	0.94 (0.78 to 1.13)	0.980975
OXER1	aSAH	Wald ratio	1	1.04 (0.91 to 1.19)	0.980975
OXTR	aSAH	Wald ratio	1	1.10 (0.98 to 1.23)	0.770496
P2RY12	aSAH	Wald ratio	1	0.95 (0.79 to 1.14)	0.980975
P2RY14	aSAH	Wald ratio	1	0.94 (0.77 to 1.16)	0.980975
PABPC1	aSAH	Wald ratio	1	0.84 (0.60 to 1.16)	0.945044
PAK1	aSAH	Wald ratio	1	0.90 (0.70 to 1.14)	0.980975
PARP11	aSAH	Wald ratio	1	1.00 (0.77 to 1.29)	0.997826
PARP2	aSAH	Wald ratio	1	1.07 (0.91 to 1.27)	0.980975
PARP4	aSAH	Wald ratio	1	1.11 (0.81 to 1.53)	0.980975
PASK	aSAH	Wald ratio	1	1.11 (0.94 to 1.32)	0.893888
PAX8	aSAH	Wald ratio	1	1.00 (0.94 to 1.07)	0.9906
PCBD1	aSAH	Wald ratio	1	0.91 (0.63 to 1.29)	0.980975
PCOLCE2	aSAH	Wald ratio	1	0.91 (0.82 to 1.01)	0.731464
PCSK1	aSAH	Wald ratio	1	0.98 (0.77 to 1.26)	0.985445
PCSK4	aSAH	Wald ratio	1	0.88 (0.70 to 1.10)	0.938593
PCSK6	aSAH	Wald ratio	1	0.95 (0.77 to 1.16)	0.980975
PCYOX1	aSAH	Wald ratio	1	0.91 (0.63 to 1.33)	0.980975
PCYOX1L	aSAH	Wald ratio	1	1.21 (1.02 to 1.43)	0.617908
PDCD1LG2	aSAH	Wald ratio	1	0.99 (0.86 to 1.14)	0.988304
PDE11A	aSAH	Wald ratio	1	0.91 (0.77 to 1.09)	0.972423
PDE5A	aSAH	Wald ratio	1	0.87 (0.60 to 1.25)	0.980975
PDF	aSAH	Wald ratio	1	1.07 (0.91 to 1.26)	0.980975
PEAK1	aSAH	Wald ratio	1	0.90 (0.71 to 1.14)	0.980975
PEBP4	aSAH	Wald ratio	1	1.02 (0.84 to 1.23)	0.980975
PGD	aSAH	Wald ratio	1	1.15 (0.78 to 1.69)	0.980975
PGGT1B	aSAH	Wald ratio	1	1.09 (0.80 to 1.48)	0.980975
PGR	aSAH	Wald ratio	1	0.73 (0.53 to 1.02)	0.650288
PICALM	aSAH	Wald ratio	1	1.05 (0.68 to 1.65)	0.980975
PIGK	aSAH	Wald ratio	1	1.02 (0.82 to 1.26)	0.980975
PIK3R4	aSAH	Wald ratio	1	1.02 (0.79 to 1.33)	0.980975
PIP4K2A	aSAH	Wald ratio	1	0.95 (0.76 to 1.18)	0.980975
PKD2L1	aSAH	Wald ratio	1	1.17 (1.00 to 1.37)	0.650288
PLA2G4B	aSAH	Wald ratio	1	1.05 (0.76 to 1.45)	0.980975
PLA2G5	aSAH	Wald ratio	1	0.98 (0.85 to 1.14)	0.980975
PLA2R1	aSAH	Wald ratio	1	0.84 (0.62 to 1.15)	0.93938
PLCB1	aSAH	Wald ratio	1	0.91 (0.70 to 1.17)	0.980975
PLD1	aSAH	Wald ratio	1	0.98 (0.87 to 1.10)	0.980975
PLD2	aSAH	Wald ratio	1	1.08 (0.90 to 1.28)	0.980975
PLEKHA6	aSAH	Wald ratio	1	1.05 (0.86 to 1.29)	0.980975
PLSCR1	aSAH	Wald ratio	1	0.99 (0.71 to 1.38)	0.99451
PLTP	aSAH	Wald ratio	1	1.05 (0.88 to 1.26)	0.980975
PMS2	aSAH	Wald ratio	1	0.86 (0.77 to 0.97)	0.568749
POGLUT1	aSAH	Wald ratio	1	1.03 (0.94 to 1.14)	0.980975
POLG	aSAH	Wald ratio	1	1.06 (0.94 to 1.20)	0.980975
POLI	aSAH	Wald ratio	1	0.96 (0.84 to 1.11)	0.980975
POLK	aSAH	Wald ratio	1	0.81 (0.59 to 1.12)	0.88536
POMC	aSAH	Wald ratio	1	0.98 (0.83 to 1.15)	0.980975
POR	aSAH	Wald ratio	1	1.21 (0.99 to 1.49)	0.650288
POSTN	aSAH	Wald ratio	1	1.13 (0.94 to 1.37)	0.88536
PPA1	aSAH	Wald ratio	1	0.87 (0.78 to 0.97)	0.568749
PPCDC	aSAH	Wald ratio	1	1.00 (0.79 to 1.25)	0.997826
PPID	aSAH	Wald ratio	1	0.98 (0.73 to 1.33)	0.9906
PPIL3	aSAH	Wald ratio	1	1.02 (0.97 to 1.07)	0.980975
PPWD1	aSAH	Wald ratio	1	1.05 (0.88 to 1.25)	0.980975
PRCP	aSAH	Wald ratio	1	0.73 (0.55 to 0.97)	0.64788
PRIM1	aSAH	Wald ratio	1	0.94 (0.76 to 1.18)	0.980975
PRKAR2B	aSAH	Wald ratio	1	1.04 (0.87 to 1.24)	0.980975
PRKCB	aSAH	Wald ratio	1	0.96 (0.84 to 1.11)	0.980975
PRKD3	aSAH	Wald ratio	1	0.97 (0.83 to 1.14)	0.980975
PRPF4	aSAH	Wald ratio	1	0.99 (0.89 to 1.10)	0.980975
PRR4	aSAH	Wald ratio	1	0.92 (0.81 to 1.04)	0.88536
PSAP	aSAH	Wald ratio	1	0.85 (0.60 to 1.21)	0.980975
PSEN1	aSAH	Wald ratio	1	1.03 (0.71 to 1.48)	0.980975
PSMA4	aSAH	Wald ratio	1	1.27 (0.85 to 1.90)	0.893888
PSMF1	aSAH	Wald ratio	1	0.97 (0.79 to 1.19)	0.980975
PSPH	aSAH	Wald ratio	1	0.94 (0.85 to 1.03)	0.88536
PTCH1	aSAH	Wald ratio	1	1.35 (0.96 to 1.90)	0.731771
PTGDR	aSAH	Wald ratio	1	1.07 (0.96 to 1.19)	0.88536
PTGFRN	aSAH	Wald ratio	1	1.02 (0.81 to 1.29)	0.980975
PTGS1	aSAH	Wald ratio	1	1.00 (0.89 to 1.11)	0.993223
PTN	aSAH	Wald ratio	1	0.83 (0.64 to 1.08)	0.865513
PTPRF	aSAH	Wald ratio	1	1.20 (0.93 to 1.56)	0.852111
PTPRZ1	aSAH	Wald ratio	1	0.96 (0.78 to 1.18)	0.980975
PVRL2	aSAH	Wald ratio	1	1.10 (0.84 to 1.44)	0.980975
QPCT	aSAH	Wald ratio	1	0.92 (0.78 to 1.08)	0.945044
QSOX1	aSAH	Wald ratio	1	0.99 (0.88 to 1.11)	0.980975
RABEP1	aSAH	Wald ratio	1	1.08 (0.90 to 1.30)	0.980975
RABGAP1L	aSAH	Wald ratio	1	0.97 (0.70 to 1.36)	0.980975
RAD21	aSAH	Wald ratio	1	0.82 (0.50 to 1.34)	0.980975
RAD50	aSAH	Wald ratio	1	1.09 (0.83 to 1.44)	0.980975
RAPGEF3	aSAH	Wald ratio	1	0.92 (0.68 to 1.27)	0.980975
RAPGEF5	aSAH	Wald ratio	1	1.07 (0.72 to 1.58)	0.980975
RASGRP3	aSAH	Wald ratio	1	0.92 (0.79 to 1.07)	0.949699
RBBP9	aSAH	Wald ratio	1	1.12 (0.85 to 1.49)	0.980975
RBL2	aSAH	Wald ratio	1	1.05 (0.89 to 1.22)	0.980975
RECQL	aSAH	Wald ratio	1	0.69 (0.46 to 1.01)	0.650288
REV3L	aSAH	Wald ratio	1	1.03 (0.82 to 1.30)	0.980975
RGS16	aSAH	Wald ratio	1	1.13 (0.85 to 1.50)	0.980975
RGS5	aSAH	Wald ratio	1	1.07 (0.85 to 1.34)	0.980975
RIOK1	aSAH	Wald ratio	1	1.05 (0.81 to 1.36)	0.980975
RIPK3	aSAH	Wald ratio	1	1.45 (0.92 to 2.27)	0.776172
RNASEL	aSAH	Wald ratio	1	1.10 (0.94 to 1.30)	0.894049
RNASET2	aSAH	Wald ratio	1	1.13 (0.81 to 1.57)	0.980975
RPN1	aSAH	Wald ratio	1	0.95 (0.60 to 1.52)	0.980975
RPS6KL1	aSAH	Wald ratio	1	0.86 (0.65 to 1.13)	0.93938
RPSA	aSAH	Wald ratio	1	0.86 (0.71 to 1.04)	0.776172
RRAS2	aSAH	Wald ratio	1	0.93 (0.68 to 1.28)	0.980975
RRM2B	aSAH	Wald ratio	1	1.12 (0.90 to 1.40)	0.973908
RSPO4	aSAH	Wald ratio	1	1.09 (0.93 to 1.27)	0.949699
RTN4RL1	aSAH	Wald ratio	1	0.98 (0.85 to 1.12)	0.980975
RYK	aSAH	Wald ratio	1	1.35 (0.96 to 1.90)	0.731771
S100A10	aSAH	Wald ratio	1	0.85 (0.63 to 1.13)	0.938593
SCG5	aSAH	Wald ratio	1	0.94 (0.77 to 1.14)	0.980975
SCN2A	aSAH	Wald ratio	1	1.09 (0.90 to 1.33)	0.980975
SDC4	aSAH	Wald ratio	1	1.10 (0.80 to 1.52)	0.980975
SENP6	aSAH	Wald ratio	1	0.92 (0.59 to 1.44)	0.980975
SENP7	aSAH	Wald ratio	1	1.10 (0.86 to 1.39)	0.980975
SERPINB8	aSAH	Wald ratio	1	0.85 (0.52 to 1.40)	0.980975
SERPINC1	aSAH	Wald ratio	1	1.04 (0.92 to 1.18)	0.980975
SERPINI1	aSAH	Wald ratio	1	1.13 (0.88 to 1.45)	0.976769
SETD4	aSAH	Wald ratio	1	0.91 (0.66 to 1.26)	0.980975
SF3B2	aSAH	Wald ratio	1	0.96 (0.81 to 1.14)	0.980975
SFTPD	aSAH	Wald ratio	1	0.98 (0.92 to 1.04)	0.980975
SIGLEC12	aSAH	Wald ratio	1	1.01 (0.93 to 1.10)	0.980975
SIGLEC5	aSAH	Wald ratio	1	0.88 (0.71 to 1.08)	0.88536
SIRPB1	aSAH	Wald ratio	1	0.89 (0.79 to 1.02)	0.763783
SLC12A5	aSAH	Wald ratio	1	0.96 (0.86 to 1.08)	0.980975
SLC12A6	aSAH	Wald ratio	1	0.97 (0.81 to 1.17)	0.980975
SLC12A9	aSAH	Wald ratio	1	0.88 (0.62 to 1.26)	0.980975
SLC15A2	aSAH	Wald ratio	1	0.98 (0.85 to 1.14)	0.980975
SLC22A1	aSAH	Wald ratio	1	1.01 (0.83 to 1.23)	0.993223
SLC22A15	aSAH	Wald ratio	1	1.04 (0.86 to 1.26)	0.980975
SLC22A4	aSAH	Wald ratio	1	0.85 (0.65 to 1.10)	0.88536
SLC29A1	aSAH	Wald ratio	1	0.96 (0.89 to 1.04)	0.972423
SLC29A3	aSAH	Wald ratio	1	0.92 (0.68 to 1.25)	0.980975
SLC31A1	aSAH	Wald ratio	1	0.87 (0.59 to 1.29)	0.980975
SLC33A1	aSAH	Wald ratio	1	1.22 (0.95 to 1.57)	0.776172
SLC38A1	aSAH	Wald ratio	1	1.05 (0.86 to 1.29)	0.980975
SLC41A2	aSAH	Wald ratio	1	1.03 (0.70 to 1.51)	0.983999
SLC44A1	aSAH	Wald ratio	1	1.16 (0.90 to 1.49)	0.938593
SLC4A8	aSAH	Wald ratio	1	0.87 (0.72 to 1.04)	0.776172
SLC5A3	aSAH	Wald ratio	1	2.06 (1.35 to 3.14)	0.446852
SLC5A6	aSAH	Wald ratio	1	0.71 (0.51 to 1.00)	0.650288
SLC5A7	aSAH	Wald ratio	1	1.09 (0.97 to 1.23)	0.84288
SLC6A4	aSAH	Wald ratio	1	1.05 (0.89 to 1.23)	0.980975
SLIT1	aSAH	Wald ratio	1	0.96 (0.88 to 1.04)	0.976769
SMAD2	aSAH	Wald ratio	1	1.03 (0.75 to 1.41)	0.980975
SMARCB1	aSAH	Wald ratio	1	1.12 (0.93 to 1.33)	0.893888
SMOC1	aSAH	Wald ratio	1	0.90 (0.80 to 1.01)	0.650288
SMOC2	aSAH	Wald ratio	1	0.96 (0.74 to 1.24)	0.980975
SNAP25	aSAH	Wald ratio	1	1.00 (0.95 to 1.06)	0.983999
SOAT2	aSAH	Wald ratio	1	0.88 (0.71 to 1.08)	0.893888
SPARCL1	aSAH	Wald ratio	1	1.11 (0.92 to 1.35)	0.93938
SPINK5	aSAH	Wald ratio	1	0.90 (0.76 to 1.07)	0.893888
SPTBN1	aSAH	Wald ratio	1	0.98 (0.79 to 1.20)	0.980975
SRP19	aSAH	Wald ratio	1	0.66 (0.43 to 1.02)	0.650288
SRPK2	aSAH	Wald ratio	1	1.23 (0.94 to 1.59)	0.776172
STAT4	aSAH	Wald ratio	1	0.90 (0.68 to 1.19)	0.980975
STK17A	aSAH	Wald ratio	1	1.00 (0.75 to 1.34)	0.997826
STK31	aSAH	Wald ratio	1	0.94 (0.80 to 1.09)	0.980975
STK33	aSAH	Wald ratio	1	0.97 (0.89 to 1.06)	0.980975
STX1B	aSAH	Wald ratio	1	1.02 (0.89 to 1.15)	0.980975
SULF1	aSAH	Wald ratio	1	1.22 (0.92 to 1.61)	0.866051
SULT1C2	aSAH	Wald ratio	1	0.97 (0.90 to 1.05)	0.980975
SUMF1	aSAH	Wald ratio	1	1.07 (0.94 to 1.22)	0.9528
SV2B	aSAH	Wald ratio	1	0.88 (0.70 to 1.10)	0.938593
TACR1	aSAH	Wald ratio	1	1.12 (0.95 to 1.31)	0.865513
TANC1	aSAH	Wald ratio	1	1.06 (0.74 to 1.53)	0.980975
TAPBPL	aSAH	Wald ratio	1	0.97 (0.91 to 1.03)	0.93938
TBC1D1	aSAH	Wald ratio	1	1.14 (0.85 to 1.53)	0.980975
TCF7L2	aSAH	Wald ratio	1	1.05 (0.89 to 1.23)	0.980975
TCN2	aSAH	Wald ratio	1	1.02 (0.82 to 1.26)	0.980975
TDP1	aSAH	Wald ratio	1	0.96 (0.80 to 1.14)	0.980975
THSD4	aSAH	Wald ratio	1	1.10 (0.89 to 1.36)	0.980975
TKT	aSAH	Wald ratio	1	0.92 (0.72 to 1.17)	0.980975
TLR2	aSAH	Wald ratio	1	0.95 (0.72 to 1.26)	0.980975
TLR4	aSAH	Wald ratio	1	1.18 (0.90 to 1.54)	0.894049
TMEM123	aSAH	Wald ratio	1	1.34 (0.96 to 1.88)	0.763783
TMEM97	aSAH	Wald ratio	1	1.02 (0.83 to 1.25)	0.980975
TNFRSF10A	aSAH	Wald ratio	1	1.02 (0.95 to 1.09)	0.980975
TNFSF12	aSAH	Wald ratio	1	0.96 (0.71 to 1.30)	0.980975
TNKS2	aSAH	Wald ratio	1	0.88 (0.71 to 1.09)	0.893888
TOR1A	aSAH	Wald ratio	1	0.85 (0.63 to 1.15)	0.949699
TPBG	aSAH	Wald ratio	1	0.93 (0.83 to 1.04)	0.88536
TPCN2	aSAH	Wald ratio	1	1.36 (1.03 to 1.80)	0.64788
TPMT	aSAH	Wald ratio	1	1.21 (0.90 to 1.62)	0.88536
TREML4	aSAH	Wald ratio	1	0.92 (0.78 to 1.09)	0.976769
TRIM5	aSAH	Wald ratio	1	1.06 (0.89 to 1.27)	0.980975
TRIT1	aSAH	Wald ratio	1	0.98 (0.87 to 1.09)	0.980975
TSC1	aSAH	Wald ratio	1	1.06 (0.79 to 1.42)	0.980975
TSLP	aSAH	Wald ratio	1	1.00 (0.90 to 1.10)	0.993223
TSPYL1	aSAH	Wald ratio	1	0.97 (0.78 to 1.21)	0.980975
UBA6	aSAH	Wald ratio	1	1.04 (0.81 to 1.33)	0.980975
UCHL1	aSAH	Wald ratio	1	0.93 (0.82 to 1.06)	0.949699
UCHL3	aSAH	Wald ratio	1	0.93 (0.72 to 1.20)	0.980975
UCP2	aSAH	Wald ratio	1	1.01 (0.80 to 1.27)	0.993223
UGGT2	aSAH	Wald ratio	1	1.00 (0.87 to 1.16)	0.997286
UTS2B	aSAH	Wald ratio	1	0.99 (0.86 to 1.15)	0.993223
VCP	aSAH	Wald ratio	1	1.31 (0.93 to 1.84)	0.776172
VNN1	aSAH	Wald ratio	1	1.09 (0.97 to 1.23)	0.84288
WRN	aSAH	Wald ratio	1	1.04 (0.84 to 1.28)	0.980975
WWOX	aSAH	Wald ratio	1	1.09 (0.92 to 1.30)	0.949699
XPA	aSAH	Wald ratio	1	1.04 (0.73 to 1.49)	0.980975
XRCC3	aSAH	Wald ratio	1	1.32 (0.94 to 1.86)	0.776172
XYLT2	aSAH	Wald ratio	1	1.00 (0.82 to 1.22)	0.997826
YEATS4	aSAH	Wald ratio	1	1.11 (0.98 to 1.27)	0.776172
ZNF568	aSAH	Wald ratio	1	1.10 (0.88 to 1.36)	0.980975

## Sheet: Table S9
Table S9. Causal associations between eQTL-GTEx in coronary and aSAH risks.
Exposure	Outcome	Method	nSNP	OR(95% CI)	P-FDR
EBPL	aSAH	IVW	2	1.04 (0.92 to 1.17)	0.539938
AADAT	aSAH	Wald ratio	1	1.06 (0.92 to 1.23)	0.912798
ABHD12	aSAH	Wald ratio	1	1.04 (0.84 to 1.30)	0.916187
ACHE	aSAH	Wald ratio	1	0.94 (0.86 to 1.03)	0.856682
ACP6	aSAH	Wald ratio	1	1.05 (0.92 to 1.19)	0.912798
ACYP2	aSAH	Wald ratio	1	0.95 (0.79 to 1.14)	0.912798
ADAM32	aSAH	Wald ratio	1	0.91 (0.78 to 1.06)	0.856682
ADH1C	aSAH	Wald ratio	1	1.00 (0.84 to 1.20)	0.99279
ADHFE1	aSAH	Wald ratio	1	0.89 (0.75 to 1.05)	0.856682
ADORA3	aSAH	Wald ratio	1	0.98 (0.82 to 1.17)	0.957119
AEBP1	aSAH	Wald ratio	1	0.99 (0.74 to 1.32)	0.977555
AKR1C2	aSAH	Wald ratio	1	1.01 (0.87 to 1.18)	0.977555
ALDH8A1	aSAH	Wald ratio	1	0.95 (0.89 to 1.02)	0.856682
AMACR	aSAH	Wald ratio	1	1.06 (0.97 to 1.15)	0.856682
ANKK1	aSAH	Wald ratio	1	0.88 (0.72 to 1.07)	0.856682
ANXA5	aSAH	Wald ratio	1	1.24 (1.03 to 1.51)	0.815352
ARMS2	aSAH	Wald ratio	1	0.93 (0.83 to 1.03)	0.856682
ARSB	aSAH	Wald ratio	1	1.11 (0.88 to 1.40)	0.912798
ARSG	aSAH	Wald ratio	1	1.03 (0.89 to 1.19)	0.914429
ATIC	aSAH	Wald ratio	1	1.03 (0.81 to 1.31)	0.957119
ATP7B	aSAH	Wald ratio	1	1.01 (0.91 to 1.12)	0.957119
ATRAID	aSAH	Wald ratio	1	1.01 (0.82 to 1.25)	0.977555
BARD1	aSAH	Wald ratio	1	0.96 (0.83 to 1.10)	0.912798
BHMT	aSAH	Wald ratio	1	1.02 (0.90 to 1.15)	0.931835
BHMT2	aSAH	Wald ratio	1	0.91 (0.78 to 1.06)	0.868269
BMPR1A	aSAH	Wald ratio	1	1.16 (0.95 to 1.42)	0.856682
C2orf40	aSAH	Wald ratio	1	1.11 (0.97 to 1.27)	0.856682
CALCRL	aSAH	Wald ratio	1	0.96 (0.83 to 1.11)	0.912798
CAPG	aSAH	Wald ratio	1	0.85 (0.74 to 0.97)	0.815352
CASP7	aSAH	Wald ratio	1	1.10 (1.01 to 1.19)	0.815352
CASQ2	aSAH	Wald ratio	1	0.97 (0.78 to 1.20)	0.931835
CAST	aSAH	Wald ratio	1	1.04 (0.90 to 1.21)	0.912798
CAT	aSAH	Wald ratio	1	1.03 (0.84 to 1.27)	0.920442
CBS	aSAH	Wald ratio	1	1.00 (0.91 to 1.10)	0.99279
CD207	aSAH	Wald ratio	1	0.88 (0.77 to 1.00)	0.827108
CD244	aSAH	Wald ratio	1	0.97 (0.90 to 1.04)	0.912798
CD46	aSAH	Wald ratio	1	0.94 (0.78 to 1.13)	0.912798
CDC25A	aSAH	Wald ratio	1	0.93 (0.85 to 1.01)	0.856682
CDC25B	aSAH	Wald ratio	1	0.97 (0.86 to 1.10)	0.912798
CEP68	aSAH	Wald ratio	1	1.04 (0.90 to 1.21)	0.912798
CER1	aSAH	Wald ratio	1	0.95 (0.85 to 1.07)	0.912798
CHPT1	aSAH	Wald ratio	1	0.96 (0.84 to 1.08)	0.912798
CHRNA5	aSAH	Wald ratio	1	0.94 (0.86 to 1.03)	0.856682
CHRNB1	aSAH	Wald ratio	1	0.89 (0.75 to 1.05)	0.856682
CHRNE	aSAH	Wald ratio	1	1.04 (0.97 to 1.12)	0.868269
CHST8	aSAH	Wald ratio	1	0.99 (0.86 to 1.14)	0.977555
CHURC1	aSAH	Wald ratio	1	1.06 (0.91 to 1.23)	0.912798
CISD1	aSAH	Wald ratio	1	1.10 (0.86 to 1.40)	0.912798
CLEC12A	aSAH	Wald ratio	1	1.00 (0.94 to 1.07)	0.977555
CLEC3A	aSAH	Wald ratio	1	1.07 (0.99 to 1.16)	0.856682
CLU	aSAH	Wald ratio	1	1.04 (0.93 to 1.17)	0.912798
CNGA1	aSAH	Wald ratio	1	0.94 (0.86 to 1.03)	0.856682
CNPY4	aSAH	Wald ratio	1	1.05 (0.86 to 1.28)	0.912798
COL24A1	aSAH	Wald ratio	1	1.01 (0.93 to 1.10)	0.962136
CPE	aSAH	Wald ratio	1	0.93 (0.75 to 1.15)	0.912798
CRAT	aSAH	Wald ratio	1	1.07 (0.87 to 1.30)	0.912798
CRIM1	aSAH	Wald ratio	1	1.14 (0.88 to 1.48)	0.912798
CRMP1	aSAH	Wald ratio	1	0.76 (0.58 to 0.98)	0.827108
CTBS	aSAH	Wald ratio	1	1.23 (0.93 to 1.63)	0.856682
CTSF	aSAH	Wald ratio	1	1.00 (0.82 to 1.21)	0.99279
CTSK	aSAH	Wald ratio	1	1.03 (0.84 to 1.26)	0.920442
DAGLB	aSAH	Wald ratio	1	0.97 (0.85 to 1.10)	0.912798
DAPK2	aSAH	Wald ratio	1	1.00 (0.86 to 1.16)	0.99279
DCAF4	aSAH	Wald ratio	1	1.00 (0.87 to 1.15)	0.99279
DHFR	aSAH	Wald ratio	1	0.96 (0.84 to 1.09)	0.912798
DHODH	aSAH	Wald ratio	1	1.01 (0.84 to 1.21)	0.977555
DHRS1	aSAH	Wald ratio	1	0.95 (0.76 to 1.18)	0.912798
DHRS4L2	aSAH	Wald ratio	1	0.98 (0.85 to 1.13)	0.944634
DROSHA	aSAH	Wald ratio	1	1.04 (0.89 to 1.21)	0.912798
EIF2AK4	aSAH	Wald ratio	1	0.87 (0.75 to 1.00)	0.827108
ELP5	aSAH	Wald ratio	1	0.92 (0.75 to 1.14)	0.912798
EPDR1	aSAH	Wald ratio	1	0.87 (0.71 to 1.07)	0.856682
EPHB1	aSAH	Wald ratio	1	1.06 (0.94 to 1.20)	0.912798
EPHX2	aSAH	Wald ratio	1	0.81 (0.67 to 0.99)	0.827108
ERAP1	aSAH	Wald ratio	1	0.98 (0.88 to 1.09)	0.914429
ERAP2	aSAH	Wald ratio	1	1.07 (1.02 to 1.12)	0.815352
FBLN7	aSAH	Wald ratio	1	1.08 (0.93 to 1.25)	0.912798
FBN2	aSAH	Wald ratio	1	1.02 (0.95 to 1.09)	0.912798
FECH	aSAH	Wald ratio	1	0.73 (0.58 to 0.92)	0.815352
FKBP11	aSAH	Wald ratio	1	0.95 (0.73 to 1.23)	0.916187
FKBP7	aSAH	Wald ratio	1	0.98 (0.85 to 1.13)	0.920442
FLCN	aSAH	Wald ratio	1	1.00 (0.94 to 1.06)	0.977555
FLRT2	aSAH	Wald ratio	1	1.14 (0.89 to 1.46)	0.912798
GABRR2	aSAH	Wald ratio	1	1.02 (0.90 to 1.17)	0.920442
GGH	aSAH	Wald ratio	1	1.01 (0.91 to 1.11)	0.977555
GNB3	aSAH	Wald ratio	1	1.08 (0.92 to 1.26)	0.912798
GNL3	aSAH	Wald ratio	1	1.09 (0.82 to 1.45)	0.912798
GNLY	aSAH	Wald ratio	1	0.98 (0.86 to 1.13)	0.938535
GNMT	aSAH	Wald ratio	1	0.98 (0.90 to 1.07)	0.912798
GPC6	aSAH	Wald ratio	1	0.97 (0.90 to 1.05)	0.912798
GPR63	aSAH	Wald ratio	1	1.08 (0.88 to 1.31)	0.912798
GPX7	aSAH	Wald ratio	1	0.98 (0.91 to 1.06)	0.912798
GRK4	aSAH	Wald ratio	1	1.02 (0.95 to 1.09)	0.912798
GSTM3	aSAH	Wald ratio	1	1.02 (0.96 to 1.09)	0.912798
GSTM4	aSAH	Wald ratio	1	0.93 (0.78 to 1.11)	0.912798
GSTO2	aSAH	Wald ratio	1	0.92 (0.83 to 1.02)	0.856682
GSTZ1	aSAH	Wald ratio	1	1.06 (0.92 to 1.24)	0.912798
H3F3A	aSAH	Wald ratio	1	1.01 (0.92 to 1.11)	0.970378
HLCS	aSAH	Wald ratio	1	0.94 (0.79 to 1.11)	0.912798
HMBS	aSAH	Wald ratio	1	0.93 (0.73 to 1.19)	0.912798
HPSE2	aSAH	Wald ratio	1	1.11 (1.02 to 1.21)	0.815352
ITGB5	aSAH	Wald ratio	1	0.89 (0.73 to 1.09)	0.912798
ITGB6	aSAH	Wald ratio	1	0.99 (0.87 to 1.14)	0.977555
ITIH4	aSAH	Wald ratio	1	0.97 (0.89 to 1.07)	0.912798
KBTBD12	aSAH	Wald ratio	1	0.82 (0.64 to 1.04)	0.856682
KCNT2	aSAH	Wald ratio	1	1.09 (0.90 to 1.33)	0.912798
KHK	aSAH	Wald ratio	1	0.96 (0.79 to 1.17)	0.916187
KLKB1	aSAH	Wald ratio	1	1.07 (0.96 to 1.20)	0.856682
LACTB	aSAH	Wald ratio	1	0.93 (0.77 to 1.12)	0.912798
LDHA	aSAH	Wald ratio	1	0.93 (0.69 to 1.26)	0.912798
LIG1	aSAH	Wald ratio	1	0.92 (0.71 to 1.19)	0.912798
LIG3	aSAH	Wald ratio	1	0.96 (0.76 to 1.22)	0.920442
LPIN1	aSAH	Wald ratio	1	1.04 (0.89 to 1.22)	0.912798
LTB4R	aSAH	Wald ratio	1	0.99 (0.76 to 1.28)	0.977555
LY6K	aSAH	Wald ratio	1	1.06 (0.94 to 1.20)	0.912798
LYZ	aSAH	Wald ratio	1	0.90 (0.75 to 1.08)	0.912798
MAP3K11	aSAH	Wald ratio	1	1.07 (0.88 to 1.29)	0.912798
MAP3K2	aSAH	Wald ratio	1	0.82 (0.66 to 1.01)	0.856682
MAPKAPK5	aSAH	Wald ratio	1	0.88 (0.73 to 1.06)	0.856682
MAST2	aSAH	Wald ratio	1	1.02 (0.87 to 1.19)	0.957119
MATN3	aSAH	Wald ratio	1	0.99 (0.88 to 1.11)	0.97562
MBTPS1	aSAH	Wald ratio	1	0.87 (0.63 to 1.19)	0.912798
MCM8	aSAH	Wald ratio	1	0.91 (0.82 to 1.00)	0.856682
MCOLN2	aSAH	Wald ratio	1	0.99 (0.85 to 1.15)	0.977555
MED19	aSAH	Wald ratio	1	0.86 (0.73 to 1.01)	0.856682
MSH2	aSAH	Wald ratio	1	1.02 (0.94 to 1.12)	0.912798
MTRF1L	aSAH	Wald ratio	1	1.00 (0.93 to 1.09)	0.977555
NEK1	aSAH	Wald ratio	1	0.94 (0.76 to 1.15)	0.912798
NELFCD	aSAH	Wald ratio	1	1.07 (0.98 to 1.16)	0.856682
NKTR	aSAH	Wald ratio	1	1.08 (0.76 to 1.52)	0.914429
NOD1	aSAH	Wald ratio	1	1.15 (0.96 to 1.37)	0.856682
NPC1	aSAH	Wald ratio	1	0.92 (0.80 to 1.04)	0.856682
NPPA-AS1	aSAH	Wald ratio	1	1.02 (0.93 to 1.12)	0.914429
NUP107	aSAH	Wald ratio	1	0.95 (0.84 to 1.09)	0.912798
OPN1SW	aSAH	Wald ratio	1	0.99 (0.87 to 1.14)	0.977555
OVGP1	aSAH	Wald ratio	1	1.00 (0.82 to 1.20)	0.987759
OXER1	aSAH	Wald ratio	1	1.10 (0.92 to 1.32)	0.912798
P2RY12	aSAH	Wald ratio	1	0.96 (0.84 to 1.10)	0.912798
PAK1	aSAH	Wald ratio	1	0.86 (0.73 to 1.01)	0.856682
PAX8	aSAH	Wald ratio	1	1.00 (0.93 to 1.08)	0.977555
PCSK2	aSAH	Wald ratio	1	1.07 (0.94 to 1.23)	0.912798
PDF	aSAH	Wald ratio	1	1.08 (0.90 to 1.30)	0.912798
PGGT1B	aSAH	Wald ratio	1	1.03 (0.86 to 1.24)	0.916187
PIK3R4	aSAH	Wald ratio	1	1.05 (0.80 to 1.38)	0.916187
PLD2	aSAH	Wald ratio	1	1.22 (0.93 to 1.60)	0.856682
PLEKHH2	aSAH	Wald ratio	1	1.09 (0.93 to 1.29)	0.912798
PLSCR4	aSAH	Wald ratio	1	0.87 (0.70 to 1.08)	0.856682
PMS2	aSAH	Wald ratio	1	0.90 (0.78 to 1.04)	0.856682
POGLUT1	aSAH	Wald ratio	1	1.04 (0.93 to 1.17)	0.912798
POLA2	aSAH	Wald ratio	1	1.04 (0.90 to 1.20)	0.912798
POLI	aSAH	Wald ratio	1	0.97 (0.85 to 1.10)	0.912798
PPCDC	aSAH	Wald ratio	1	1.01 (0.83 to 1.23)	0.977555
PPIL3	aSAH	Wald ratio	1	1.02 (0.96 to 1.08)	0.912798
PPWD1	aSAH	Wald ratio	1	1.05 (0.89 to 1.25)	0.912798
PRKD2	aSAH	Wald ratio	1	0.91 (0.74 to 1.13)	0.912798
PRKD3	aSAH	Wald ratio	1	0.97 (0.84 to 1.13)	0.920442
PROK1	aSAH	Wald ratio	1	0.93 (0.84 to 1.04)	0.856682
PROM1	aSAH	Wald ratio	1	0.98 (0.90 to 1.07)	0.912798
PRR4	aSAH	Wald ratio	1	0.93 (0.83 to 1.04)	0.856682
PSMF1	aSAH	Wald ratio	1	0.96 (0.73 to 1.25)	0.920442
PSPH	aSAH	Wald ratio	1	0.92 (0.82 to 1.03)	0.856682
PTGDR	aSAH	Wald ratio	1	1.11 (0.95 to 1.30)	0.856682
QDPR	aSAH	Wald ratio	1	1.10 (0.87 to 1.38)	0.912798
QRFPR	aSAH	Wald ratio	1	1.04 (0.92 to 1.17)	0.912798
QSOX1	aSAH	Wald ratio	1	0.99 (0.85 to 1.15)	0.970378
RASGRP3	aSAH	Wald ratio	1	0.91 (0.76 to 1.10)	0.912798
RBL2	aSAH	Wald ratio	1	1.04 (0.91 to 1.19)	0.912798
RIOK1	aSAH	Wald ratio	1	1.05 (0.81 to 1.35)	0.916187
RPL13	aSAH	Wald ratio	1	1.09 (0.88 to 1.35)	0.912798
RPS6KL1	aSAH	Wald ratio	1	0.90 (0.75 to 1.08)	0.912798
RTN4RL1	aSAH	Wald ratio	1	0.97 (0.83 to 1.13)	0.916187
SCN2A	aSAH	Wald ratio	1	1.07 (0.93 to 1.24)	0.912798
SENP6	aSAH	Wald ratio	1	0.91 (0.69 to 1.20)	0.912798
SERPINC1	aSAH	Wald ratio	1	1.02 (0.94 to 1.12)	0.912798
SFTPD	aSAH	Wald ratio	1	0.98 (0.91 to 1.05)	0.912798
SLC12A5	aSAH	Wald ratio	1	0.97 (0.88 to 1.06)	0.912798
SLC29A1	aSAH	Wald ratio	1	0.96 (0.87 to 1.04)	0.912798
SLC36A1	aSAH	Wald ratio	1	0.98 (0.85 to 1.12)	0.920442
SLC5A4	aSAH	Wald ratio	1	1.02 (0.84 to 1.23)	0.962136
SLIT1	aSAH	Wald ratio	1	0.91 (0.84 to 1.00)	0.827108
SMARCB1	aSAH	Wald ratio	1	1.07 (0.90 to 1.29)	0.912798
SMOC1	aSAH	Wald ratio	1	0.97 (0.89 to 1.05)	0.912798
SMPD2	aSAH	Wald ratio	1	1.16 (0.96 to 1.39)	0.856682
SPINK5	aSAH	Wald ratio	1	0.95 (0.86 to 1.04)	0.910522
STK24	aSAH	Wald ratio	1	0.75 (0.59 to 0.96)	0.815352
STK33	aSAH	Wald ratio	1	0.95 (0.82 to 1.10)	0.912798
SULT1C2	aSAH	Wald ratio	1	0.97 (0.91 to 1.04)	0.912798
SUMF1	aSAH	Wald ratio	1	1.07 (0.96 to 1.19)	0.868269
SV2B	aSAH	Wald ratio	1	0.89 (0.73 to 1.09)	0.912798
TAPBPL	aSAH	Wald ratio	1	0.96 (0.89 to 1.03)	0.912798
TMEFF2	aSAH	Wald ratio	1	0.90 (0.79 to 1.03)	0.856682
TNNI3K	aSAH	Wald ratio	1	1.06 (0.94 to 1.20)	0.912798
TPBG	aSAH	Wald ratio	1	0.91 (0.79 to 1.06)	0.868269
TREML4	aSAH	Wald ratio	1	0.92 (0.80 to 1.05)	0.868269
TRIT1	aSAH	Wald ratio	1	0.98 (0.87 to 1.09)	0.912798
TSLP	aSAH	Wald ratio	1	0.97 (0.87 to 1.09)	0.912798
UCHL1	aSAH	Wald ratio	1	0.94 (0.82 to 1.06)	0.912798
UTS2	aSAH	Wald ratio	1	0.98 (0.83 to 1.15)	0.935211
VAMP1	aSAH	Wald ratio	1	1.12 (0.90 to 1.38)	0.912798
WWOX	aSAH	Wald ratio	1	1.06 (0.91 to 1.23)	0.912798
XRCC3	aSAH	Wald ratio	1	1.11 (0.79 to 1.56)	0.912798
YEATS4	aSAH	Wald ratio	1	0.98 (0.88 to 1.09)	0.912798

[truncated: 13 more sheets: Table S10, Table S11, Table S12, Table S13, Table S14, Table S15, Table S16, Table S17, Table S18, Table S19, Table S20, Table S21, Table S22]
