# Supplementary material for: Multiomic Underpinnings of Drug Targets for Intracranial Aneurysm: Evidence From Diversified Mendelian Randomization
Source: CNS Neurosci Ther. 2025 May 10;31(5):e70430. doi: 10.1111/cns.70430 (PMC12064948; doi:10.1111/cns.70430)
Supplement: Supplementary file 3 — Appendix S1. Additional Table 1. Candidate druggable genes. Additional Table 2. 783 disease traits in the SAIGE UKBiobank dataset. Additional Table 3. The STROBE‐MR checklist. [file CNS-31-e70430-s003.xlsx]

## Sheet: Catalog
Multi-omic Underpinnings of Drug Targets for Intracranial Aneurysm: Evidence from Diversified Mendelian Randomization
Catalog
Additional Table 1. Candidate druggable genes.
Additional Table 2. 783 disease traits in the SAIGE UKBiobank dataset.
Additional Table 3. The STROBE-MR checklist.

## Sheet: Additional Table 1 
Additional Table 1. Candidate druggable genes.
Gene
CDK7
VDR
GPR55
NR1H4
FGFR2
APOE
BLM
P2RX7
TRPC6
CYP2E1
PDGFRB
MMP2
MAPT
NR2E3
DNTT
ARAF
PIK3R2
MAPK8
POLH
CBX1
ICAM1
ATP4A
CHRM5
IDH1
SPHK1
CYP3A4
APOBEC3G
F2R
TRPV1
ATP1A1
EZH2
HTR1A
USP1
KDM4E
NFKB1
PI4KB
CD2
ADRB2
CACNA1F
NFE2L2
GABRA6
SMARCA4
IL10
CA2
CSF1R
TLR8
JAK3
PDK1
ALDH1A1
COL6A6
RARG
NR1I2
SCN11A
FMO3
GADD45A
POLK
DRD4
IL2RA
KDR
GMNN
NR3C1
KRAS
MAPK12
RACGAP1
MGMT
BAX
ATAD5
CACNB4
RAB9A
CYP1A2
ALK
CYP2C9
VEGFA
KDM4A
IRAK4
TUBA3E
HRH4
PTGER4
HTR2A
HTR2B
BCHE
CHRM2
RRM1
GABRE
TUBB
GRM2
RET
APLNR
SLC6A4
BRAF
VHL
ADRB1
FLT3
CYP2D6
DRD2
PRKCB
RORC
TOP2B
TP53
DRD1
JAK2
TH
HTR2C
AGTR1
PDE4C
FLT1
BRCA1
HDAC11
GFER
PTEN
CFTR
CDKN2A
AVPR2
APOA5
PRKCQ
CCR2
TNF
GNB3
LCK
OPRD1
PDGFRA
FURIN
CDC25B
STAT3
RGS4
THPO
LIPC
CSNK2A2
NTRK1
HDAC2
KDM5A
MUC1
CYP2C19
RAD52
HDAC1
ACVR1
ADRA2A
HRH1
ABCB1
EDNRA
TRPC5
GABRR1
ITGAL
EGFR
HSD17B10
AR
TUBA1A
PDE3A
PPARD
HDAC6
WRN
GGCX
NAT1
CTH
LTB4R
SCN4A
KMO
ALOX5
P2RY14
ROCK2
MTHFR
GPR139
MAP2K1
CLCN2
CHRM3
PPARG
FGFR4
GALR1
GRIN2A
PDE4B
MAPK11
PROC
PIK3CA
AKR1B1
GFAP
PIK3R1
PAX8
GPBAR1
ADAMTS5
ALPL
ABL1
NQO1
TSPO
PTGER1
TERT
CBR1
SRC
CA1
SLC5A1
PLEKHJ1
MAOA
IGHE
LHCGR
G6PD
EHMT2
PRLHR
KCNJ1
HPGD
CA5A
HTR1D
TYR
TPH2
JUN
L3MBTL1
PROKR1
CHEK2
KLK4
AKT1
APH1A
CHRM1
DPP4
FEN1
CCR5
HDAC4
FCGR3A
CDK8
CASP3
CXCR1
NPR1
SMAD3
YES1
IKBKE
ADORA2B
HLA-A
GRM7
P4HTM
NPSR1
PPARA
CYP3A5
PRKCD
TLR9
HMGCR
XIAP
MPHOSPH8
GRIN3A
PIK3CG
SRPK1
CPB2
LTK
CYP1A1
CLK2
TUBB1
SMN2
CYP3A43
ADRA1A
GRM1
ALPG
SCN5A
PIK3R3
APBB1
LYN
GRIN2D
GSTP1
GABRQ
UGCG
GABRA3
PTGS1
GABRA5
GABRA1
TOP1
PIM1
DRD3
IL2
AHR
ERBB4
FSHR
ALOX5AP
RXRG
PRSS2
ADRA1B
ITPA
OPRL1
AKT3
RPS6KB1
BDNF
TLR2
PAK1
IFNB1
CCR4
CTNNB1
GABRG3
KCNJ10
MPO
HTT
BRD4
ITGB2
PAH
PTGDR
ITGA4
DNASE1L3
GCK
ACHE
PMS2
RRM2
CSF2RA
IFNG
CCKBR
APAF1
EDNRB
CDK1
IL2RG
PTGES3
MAGEA3
COMT
F11
BCL2
PRPS1
MTOR
ALB
CAPN10
IDO2
NDUFB2
TNFSF13
KIT
AVPR1A
PSMB4
PGR
GLP1R
POLB
PDCD1
KCNK10
NR3C2
SI
VSIR
RRP7A
DNMT1
C3AR1
INSR
BAZ2B
PSMB2
ABCC1
HPSE
ROS1
SLC23A1
CASP9
SCN1A
ASIC3
KCNJ11
NR5A2
GRIN3B
GRIA1
BTK
FAAH
SOST
SIK2
SLC2A1
FGF2
MAPK3
HCRTR1
ADK
FHIT
GABRB2
TACR1
MAP4K5
NAT2
HTR4
PIM3
TSHR
ABCA1
CNR2
ADRA2C
RAD54L
S1PR3
OPRK1
SREBF1
RYR1
KCNH2
CD19
GSK3B
GABRB1
APBA1
PLG
SCN9A
OPRM1
FTO
GNAQ
CD3G
TGM2
PDE3B
CALCR
AURKC
NOS2
GCGR
ADRA1D
GABRA4
TRPM3
GRP
MGAM
PLK1
AURKB
SLC15A1
CCL17
PTH1R
CNR1
TYRO3
PSMD14
MAPK14
FFAR4
FKBP5
HTR1E
RPTOR
CCL2
ALAD
CYP19A1
STAT1
NTRK2
PTHLH
BACE1
NR1H3
ITGB3
ALG10
SYT2
SENP7
CYTH2
PTGS2
MT-ND4
RXFP4
IKZF1
TTR
PTGER3
IL6R
CYP17A1
ATP7A
PDE2A
NR1I3
FGF3
ERBB2
HDAC3
TUBB2B
TNFRSF10A
CHEK1
GRM5
GABRG1
TGFBR1
TPH1
RAPGEF4
STK11
PDPK1
DHFR
CP
RXRA
IDO1
MCHR1
CYB5R2
ITGB1
ANXA1
MT-ND2
SLCO2B1
TUBB2A
MITF
HSP90AB1
VCAM1
RUNX1
NELFCD
KDM4C
ATM
DKK1
FLT4
SGK2
GLS
ABCC5
CDKN1A
CDK2
GSTA1
CA9
MTNR1A
AQP2
HTR3D
HNF4A
SSTR2
GPC3
NRIP1
UMOD
ABCC10
RBP4
GABRD
HRH3
VIPR2
EPHA2
CHRNA9
PIK3C2G
CD6
HTR1B
HDAC10
LPL
HIF1A
CHRNA10
ACE
IL1A
DDIT3
KAT2A
NEK2
CAMK2D
TRPM4
GRM3
IL17A
TUBA1C
APEX1
TUBB8
CD22
EIF4A1
NOS3
ANKK1
GUCY1B2
STK36
TESK2
APOA1
CYSLTR1
GJC3
S100A12
FFAR2
EIF2B1
IGF1
NFKB2
SIGMAR1
ESR1
MAP2K2
TNFRSF8
NPC1
LOH19CR1
PTPRC
HDAC8
KCNK9
PIK3R6
IL2RB
CYP2B6
SLC6A2
LIPE
TAC1
HKDC1
NR1D1
ERCC1
DCTD
PLA2G4A
CKM
SSTR4
HCAR1
MS4A1
GBA
SSTR1
HDAC7
GABRB3
TEK
GRIA2
SLC6A3
PTGIR
NPM1
SMO
TP73
HRAS
PLAUR
BDKRB1
FOLH1
KCNN2
APH1B
ASXL1
PDE4A
PDE4D
FRK
IL4
ATXN2
GRPR
ME3
GSK3A
HTR6
PTGIS
IL12B
P2RY12
SLC1A1
RARA
PNP
IGF1R
L3MBTL3
HSP90AA1
CHRM4
CD40LG
CDK18
CHRNA4
ANO1
GABRR3
PLAU
TRPM2
GABRP
SLC12A3
IL13RA2
TFPI
MT-ND1
TSHB
KCNB2
SERPINE1
FYN
VIP
PPP3CA
TUBA4A
KCNQ2
ASIC1
ATRX
KCNJ5
GRIN1
GATM
MINK1
SCN10A
MPL
TUBA3D
ATIC
BIRC2
PRKCG
GABRR2
MAP4K4
DDR2
GHR
PIK3C2B
GHRHR
CSNK1D
PIK3C3
HCK
ALOX12
TRPC3
TOP2A
PIK3CB
GIPR
PDE1B
ADCY9
USP9Y
MAOB
GNAS
UGT1A4
YEATS4
HSD11B1
XDH
RIPK2
IL6
P2RY6
BCAT2
CSF2
RIPK1
GLA
KCNA1
PRKD3
FGFR1
PSMD2
SLC2A4
HEBP1
MMP8
CAMKK2
ADORA2A
RPS6KA3
SCN3A
FPR2
RAC1
MSLN
TSC2
SENP1
KCNA10
F2
B4GALNT1
MELK
PYGL
CDK9
SMN1
CHRNG
MBNL1
TPSAB1
PRL
MAPK9
DCK
DPYD
IL5
ATG5
RTN4
ABCC8
AADAT
KMT2A
PRMT3
MAGEA1
CD74
CD3D
GABRG2
JAK1
TNFRSF17
TGFBR3
HGF
PLK3
CSF3R
CACNA1C
INS
UGT1A1
CAMK2B
GALK1
FGFR3
SELP
AMHR2
TTK
KCNA5
FNTB
TNFSF13B
UGT2B7
UGT1A6
KLK3
CHRNB2
ADRA2B
GABRA2
THRB
CA6
BLK
GJB3
CDK4
TAAR1
PHKG2
MCL1
SSRP1
NDUFB6
PDE7B
CD80
CASR
CSNK1E
NTRK3
CD274
MST1R
RECQL
FASN
MERTK
BIRC5
NQO2
HDAC9
HSPA8
KCNK2
GLRA1
TYMS
ADSS2
FBXW7
EDN1
BCL6
EPOR
BGLAP
KCNQ4
HDAC5
PTGDR2
SLC22A7
CREBBP
PTH
TUBB4B
ERN1
IDS
SLCO1B1
TNC
CIP2A
F9
TDP1
PIK3CD
MC4R
TYK2
SERPINA5
SLC12A1
ODC1
ALOX15
TRPM1
RAPGEF3
ANGPT2
GALR3
GDF2
IL1B
CEL
PTH2R
GNRH1
NCAM1
TLR7
DBH
CTSG
MKNK2
NDUFB9
PRKCA
CCND1
CRBN
GABBR1
SLC22A2
AGTR2
PSMC2
RXFP1
CTNNBL1
RAF1
S1PR5
GGT1
MET
TUBB3
PSMA2
DNER
CHUK
TMEM97
HIPK2
SLC16A5
AURKA
AQP1
NR1H2
DDX5
CHRNA2
CFLAR
EGLN1
BCR
SV2A
UGT1A9
GATA3
MICA
GRM8
ESR2
CBFB
ATR
CLK4
ADGRV1
ADRB3
POLI
PIP4K2A
ABCG2
SLC6A9
ABCC2
SLC22A1
KAT2B
CETP
MCOLN1
KLRD1
DYRK1A
NT5E
SLC1A6
TBXA2R
HTR5A
S1PR1
PIK3R4
GPR119
KCNQ1
IMPDH1
ATAD2
LEP
BACE2
PSMB1
PSORS1C1
TFF2
APP
UBA3
ADORA1
TNFRSF11A
APRT
TXN
BDKRB2
FPR3
PRKCI
FOLR1
GNRHR
CBLC
ERCC4
GUCY2D
SMARCB1
NOS1
TNFRSF4
DHODH
TUBA1B
RARB
MMP13
GC
LEPR
SH2B1
F5
CA4
NUAK1
PDGFB
GRIN2C
MLNR
GNL3
KDM1B
BRD2
EGLN2
TNFRSF14
CDC7
ENPP2
PDE5A
SIRT1
CHRNA3
HCN1
CA12
HTR3A
SLCO1B3
HPRT1
RB1
DYRK1B
OR52E2
CYCSP5
NOX1
HSF1
SPR
DPP8
CHRNA1
KCNH4
UGT1A10
CDK6
GJA8
E2F1
ADA
PGF
CALCB
PDE10A
MAPK1
CGB5
CTSK
PDE6B
TAB2
CRHR2
LAMC2
HSPB1
TBX2
CD86
CACNG1
TRPC4
BMP10
FKBP1A
IFNAR1
NDUFA2
IKBKB
HRH2
ATG4B
RNF8
CCL4
AXL
ADORA3
MARK3
SCN2A
ACACB
HCRTR2
PIK3R5
GPR17
P2RY1
PTPN1
PRCP
PDIA2
TNFRSF1B
CEACAM5
ITGAX
ALPI
TRPV3
GHSR
MTNR1B
PLD2
IRS1
RFPL4B
STK17A
CACNB3
TARDBP
CD27
MAPK10
ACVR1B
SLC18A2
TFPI2
GRIK2
HSPA4
SCN8A
APC
PSMB8
MAP3K3
TK1
OXTR
PNLIP
S1PR4
ETV6
CPS1
KCNJ14
CYP11B1
CCR1
MEN1
SYK
CLCN6
DRD5
SERPINC1
TSSK2
PSEN2
PTK2
SUMO1
CXCL12
AVPR1B
F2RL1
FCGR3B
CXCR4
BRPF1
COL18A1
METAP2
TGFB1
CATSPER2
CTAG1B
CD52
SELE
PTAFR
ASIC2
CCL3
LPAR4
CXCR2
SETD2
ITK
ELANE
TLR3
ELP5
GHRL
KAT5
ABCC6
PSMA8
MAP2K5
C5AR1
MAP3K20
GPR35
HLA-DRB3
MAPK13
NOTCH4
HTR3B
SLK
ERBB3
GLCCI1
NRG1
IAPP
AMH
LOXL2
MAP2K3
XPNPEP2
BRCA2
SLC29A1
SETD7
NPY
HCN3
GUCY2C
MYC
CDKN2B-AS1
ADORA2A-AS1
SLC5A4
CACNA2D1
EP300
MAP3K7
RELA
TUBB6
CATSPER1
RBP3
AFP
CASP1
ANPEP
SLC6A15
APOBEC3F
HOXB1
VIPR1
PIP
NF1
GCLC
GRIA3
LMNA
PI3
HBB
CXCL10
COL5A1
PKM
ERCC2
DGAT2
NDUFB8
NRAS
HLA-DRA
PTGES
COL11A1
IL3RA
CACNA1H
CXCL8
GPR183
EIF2AK3
TRPA1
CHRNE
ATP2A1
FXYD2
KISS1R
GLI1
STK3
SNAP25
GALR2
FOXC2
RORA
C5
CCR9
PRKCE
GRIK1
BCAR3
CES1
F10
PAK4
KCNT1
SSTR3
ABCB11
KCNN4
AQP4
NR5A1
HCP5
ARID1A
GUCY1A2
TEC
ADCY1
PYGM
KLF4
IMPA1
HEXB
STX1B
ESRRA
KLK7
FOLR2
FFAR3
SSTR5
UGT1A5
CAT
KCNS3
XBP1
CCR8
CR2
NAPEPLD
MT1G
PSMC5
DROSHA
HSPA5
RRP1B
NGF
NDUFB5
UBE2N
CUL4A
CEACAM1
ALOX15B
CELSR2
IRAK1
CACNA1D
TRH
PPCDC
PRKD1
DNMT3A
CA7
IL31
NTF3
PPAT
CASP7
CMKLR1
IFNL3
APOB
IL1R1
MARK1
GJA3
DPP9
CTSL
PSMB9
GRM4
AKR1C3
NPPC
ANGPTL3
FER
BIRC7
MLKL
CSF3
SLC22A8
CDH5
TG
SLC6A12
UGT1A3
KCNT2
KCNC4
BMX
PTGFR
PRKDC
NPR2
GRIN2B
MYCN
CACNA1B
CAPN2
MUC16
CASP6
CALCRL
ABHD6
HLA-DRB1
DES
CACNA1G
PTGDS
CYB5R3
ACTC1
VKORC1
STAT2
MAP4K2
MC5R
LDLR
PTGER2
TACR2
FGR
ARRB2
GJB2
TAT
DTNBP1
TDO2
MIF
FPR1
CACNA1S
NOX4
SLC28A2
CACNG2
FGB
MYO9B
CXCL2
NT5C2
SCNN1A
AKT2
SH2D1A
ITGAV
SERPINA6
MAP2K7
GRIA4
CDKAL1
TPBG
CHRNA7
HCAR2
CCR3
RNASEH2A
MYLK
SENP8
NAAA
KRT19
RPE65
CGA
MAFB
NDUFC2
PTK2B
IL23A
PSMD13
PDE7A
GPR68
CIC
PLK4
CYP2J2
LRRK2
CYP1B1
FOXO3
PIK3C2A
CXCR3
ITGB5
FABP5
BRD7
USP2
KCNJ4
ADH1A
RAMP3
NMUR2
FAS
COL1A2
CYP26B1
CMKLR2
CCNK
PSEN1
HTRA1
VIM
F8
CDK19
ARSA
SFTPB
EXO1
SLC33A1
MR1
GCG
HLA-C
CSNK2A1
HTR1F
SPINT1
RHBDF2
PARP1
CNPY4
NMUR1
BRS3
ABCC4
GJB1
GLRA3
SF3B3
SOX10
CD83
CYP2C8
TXNRD1
SNCA
MME
CCL21
CHAT
PDE6C
EPHA7
TSG101
PSMC6
LSS
CACNA2D3
EPCAM
PLD1
ITGAM
C10ORF67
SERPINB2
PRKAA1
KLC1
CD40
SOD2
FGA
LNPEP
S1PR2
HMGB1
MDH2
KCNMA1
OPN1LW
GLP2R
GSR
C5AR2
LPAR3
PBRM1
BRDT
IL11
GABBR2
SLC22A6
DGKB
DGAT1
IL18
GCLM
CRP
THRA
P2RY4
PGD
RASGRP1
ERAP2
CSNK1G2
CDH23
MUC5AC
CASP10
GRK5
CYP2A6
SLC14A2
PIM2
BAP1
FECH
PKD2L1
MAP3K9
TYMSOS
DOK5
MGLL
AOX1
DYRK3
LTB4R2
TAOK1
ALCAM
ORAI1
TRPM8
CTLA4
GATA2
NCOA1
NCOA3
KCNA4
SMAD4
FFAR1
CALCA
MARK2
ERG
HTR3C
GUCY1B1
IL15
SCARB1
SRD5A2
CCN2
PRKD2
GLRA2
PSMD11
PADI4
AQP9
KCNH6
CD28
CRHR1
NLRP3
NPY2R
SLC36A2
SENP6
PMM2
SLC22A12
IL6ST
HYAL2
ITGA5
TBK1
CYP7B1
ADH1B
EIF3A
PTPRF
ITGA2B
GPR37
SCN7A
SLC5A7
PTCH1
CLCN1
RYR3
IGFBP6
ABO
TXK
UCHL5
MC1R
ADAM33
DAPK3
C11ORF65
MGAT2
SPP1
XIRP2
GSTZ1
ADM
AREG
KLK6
FDPS
ROCK1
PSMD4P1
STK4
MSH6
EED
HCN4
GSTM1
HTR7
KCNK12
EYA2
STAT5A
TOP1MT
RXFP3
FOXO1
FGF4
CTDSP1
CX3CR1
PRKAB1
MC3R
SF3B1
LIMK1
CLK1
KCNA6
SGK1
BRD3
CA14
PRKCZ
ITGA11
SLC12A2
NPEPPS
DAGLA
KCNQ3
XPO1
PSMB3
TPCN2
PTPN5
FOS
CYP27B1
TUBA3C
ZNF165
ATP7B
DDR1
PAK5
AMY2A
ATF2
OXER1
PHEX
CYP46A1
DMPK
NDUFS8
FNTA
OXGR1
STAT6
PSENEN
DPEP1
CSNK1A1
IFNAR2
VPS37A
SLC29A4
ALDH1A2
BRD1
UGT1A7
CACNA1I
FST
CHRND
SPATA5
SLCO1A2
NR0B2
MRGPRX2
CBL
ENPEP
NAMPT
PGGT1B
CECR2
IFNA1
DPYSL3
NPY1R
PKN2
HNMT
HSP90AA2P
F2RL3
RAD50
TLR4
SLC38A2
PNPLA3
NFATC2
P2RX4
ADAM17
DPP7
GRM6
QRFPR
PROKR2
KDM1A
STK16
MAP4K3
PRB2
GATA1
CD37
CCL1
RABEP1
GJB6
PMEL
IVL
CDK3
STK38L
PRSS3
AGT
IPO8
CDK5
MMP9
GLRB
KCNA7
MSTN
GRK2
REEP5
MMP16
CYP4F2
UTS2R
MVK
NDUFS2
CACNG7
LTA4H
RHOA
GAPDH
ATP1A3
TFAP2A
ALDH3A1
SRSF10
TUBB4A
UMPS
CASP5
PSMA7
SUMO2
PRRC2A
ACAT1
IGFBP1
CFB
ORAI2
GATA4
CDH11
ATP5F1E
PTPN11
TNKS2
AKT1S1
PLIN1
MICB
CCND3
SCTR
CACNG3
IFNA2
PLCG1
MEG3
IL13RA1
RPS6KA1
BMP7
KDM6A
PDE9A
ADH4
CACNA2D2
SMPD1
CRTC1
INSRR
LTF
PZP
CTSS
TNNT2
PAEP
PLIN3
ATP2A3
WEE1
BPI
HR
GGCT
KIR2DL3
P2RX3
MARCKSL1
MKNK1
POR
SLCO1C1
TGFB2
MAP3K14
MYD88
GRIK3
COIL
PIN1
IGF2
KCNQ5
MIR27A
ITGB6
MOBP
TRPV4
IL12A
STAT5B
MDM4
CYP4B1
ADCYAP1R1
KCNC2
IL4R
TASP1
RBX1
P2RY11
FABP4
PSMD4
CAMK2G
MAP3K5
ARG1
TRPC7
CD248
ACP3
CTSC
HAS3
BCL2L1
PDGFC
NDUFAF3
PTMA
GPR12
STING1
ACADSB
HPN
GRB2
GALNS
TNK2
CYP27A1
FCER1G
PRF1
NPFFR1
CYSLTR2
CASP4
BMPR1A
CD4
GSTT1
TBXAS1
PSMD3
RBBP9
GAA
CYP24A1
PTPN22
CYP26C1
PSMC1
POLD1
SCN1B
PTBP1
TNNC2
MMP12
TACR3
TMSB10
ATAT1
SHMT1
SGPL1
MAP3K1
ERAP1
FAM178B
SRI
MAZ
NT5C1A
REN
SLCO2A1
CCN1
EIF4H
PIGM
ABCG8
CELA1
STAT4
PSMD6
PTPN7
SUCNR1
GJD2
TNFRSF10B
PCSK7
GUCY1A1
NECTIN4
AIFM1
TLE3
GABPA
UBA2
CCKAR
RPS6KA4
IFNL4
DHRS9
RYR2
CCL8
TXNDC11
SMARCA2
ADCY6
ADCY5
HP
KCNH7
TJP1
DIABLO
CPOX
EML4
MYH7
NDUFB4
CHRNB4
MC2R
POLA1
SERPING1
GBP6
PRKACA
CREB1
PARP3
APOA2
WDR5
SCNN1B
KCNG2
TNFSF10
FCGR2B
CLCNKB
AKR1C1
SLC6A1
GPR32
FCGR2A
P4HB
MYOD1
NPPA-AS1
CD8A
CDH1
LIPF
FHL2
EPHX2
FGG
XRCC1
REG1A
B2M
PSMC3IP
SLIT1
BRSK1
PSMB10
RXRB
CNGA2
ECE1
MLANA
CTSA
NPY5R
SLC7A5
SMAD2
STS
KCNN1
PGC
M6PR
HIPK4
SCAP
ARRB1
SLC9A3
KCNH1
PDF
HSD11B2
NTSR1
TAF1
PSMA6
UGT1A8
ACTB
MTTP
CPT2
TPO
CACNG6
GNRHR2
HSP90B2P
VEGFB
NDUFS1
KCNN3
KMT5C
FCER2
PKN1
CD79B
BIRC3
ACP1
SELPLG
GGPS1
KCNK3
GPR15
NR0B1
FDFT1
STK33
PCSK9
KCNA2
SRMS
POLG
ALDH2
CD44
ABCC3
ACVR2A
PTK6
HOMER1
HEXA
FN1
SLC26A9
ASPG
USP7
FAAH2
FANCC
TAOK3
MLST8
SLCO4C1
S100A2
KRT18
INPP5A
NR4A1
SLC31A1
CPM
SLC16A1
SPSB2
MED12L
DAO
EPHA8
RGS12
SAP130
CMA1
VEGFC
PRKX
ESRRB
MSANTD1
EEF1A1
SLC5A2
ACACA
EPHB1
HLA-DRB5
VWF
PRDX5
SLC10A2
CYP3A7
CDKN2B
ACVRL1
BCL2L2
IMPDH2
EPM2A
NDUFA9
IL9
MTRF1L
FTH1
F12
PREP
CXCR5
GFRA1
PLA2G1B
EGF
MAG
COL1A1
TRPC1
NCL
SLC1A2
TRPV2
KCNS2
GJD4
CAMK4
CPB1
CCL7
CNGA1
MVD
POLR2A
SLC19A1
KLRK1
MT1IP
NME1
CES2
GJD3
NDUFAF4
CD58
FLCN
GDF5
MMP15
MT-ND5
APCS
PLA2G2A
LDHA
GDNF
ITPR1
CTNNA2
P2RX1
HNF1A
CHRNA6
PTPRM
GPR18
GAL
MAP2K6
LIF
MMP1
CHRNB1
MBP
CDKN1B
KAT8
LGALS9
HTR3E
PMCH
PHB2
GPR52
CD14
SST
TBXT
RPS6KA5
PRMT1
NDUFS4
SLC1A3
BTF3P11
ABAT
TNFSF11
CCNE1
IL13
RPS6KA6
SPG7
OASL
DIO1
ITGB7
CARM1
KLC3
HLA-E
NDUFAB1
CCNG1
KCNF1
MGA
VKORC1L1
ZUP1
ACE2
NDUFB1
LIPG
HMOX1
NEDD8
ZACN
NDUFA5
TMPRSS15
PRSS1
TUSC2
NOTCH1
TXNRD3
PARP2
GART
PDE6A
MCOLN3
MT1A
ACKR4
BHMT
IPO7
SOAT1
RHAG
EEF2
STK39
CXCR6
ATP5F1D
EIF4E
TAAR6
PSMA5
GPR84
PCSK6
MAPKAPK2
ADAM8
LPAR2
HSD3B1
SLC12A7
CCRL2
SPHK2
NTF4
TDP2
FGFR1OP2
CCL18
IFNR
AOC3
FZD7
GNA11
TET2
TNFRSF13C
SLC1A7
NDUFA7
HCAR3
CTSB
CCR7
GPR143
SEM1
LIMK2
RPA1
ASNS
NFKBIA
PIEZO1
SLC9A1
BMP2
AKR1C4
CSNK1G1
NRG3
EPRS1
APOBEC3A
OR52J2P
PSMD8
KDM5B
NDUFA13
HSPB2
KCNE1
TIE1
PGP
PTP4A3
CMPK1
PTPN6
PBK
KCNJ3
PLA2G7
MYB
VASP
CDK15
[truncated: 3,885 more rows]

## Sheet: Additional Table 2
Additional Table 2. 783 disease traits in the SAIGE UKBiobank dataset.
PheCode	n cases	n controls	Phenotype Description	Phenotype Category	URL-ManhattanPlot
008	8991	399970	Intestinal infection	infectious diseases	https://www.dropbox.com/s/gcgebupbmxyd99a/008-Intestinalinfection-8991cases-399970controls.mh.pdf?dl=0
008.5	2737	399970	Bacterial enteritis	infectious diseases	https://www.dropbox.com/s/h113mxbyyh5o4u2/008.5-Bacterialenteritis-2737cases-399970controls.mh.pdf?dl=0
008.52	650	399970	Intestinal infection due to C. difficile	infectious diseases	https://www.dropbox.com/s/7uefns29a0l44fy/008.52-IntestinalinfectionduetoC.difficile-650cases-399970controls.mh.pdf?dl=0
008.6	862	399970	Viral Enteritis	infectious diseases	https://www.dropbox.com/s/tbcm6e74mre23pe/008.6-ViralEnteritis-862cases-399970controls.mh.pdf?dl=0
038	4005	393897	Septicemia	infectious diseases	https://www.dropbox.com/s/mo8rg4pvi4i9eyp/038-Septicemia-4005cases-393897controls.mh.pdf?dl=0
038.1	832	393897	Gram negative septicemia	infectious diseases	https://www.dropbox.com/s/hp0oib8kx169bir/038.1-Gramnegativesepticemia-832cases-393897controls.mh.pdf?dl=0
041	12187	393897	Bacterial infection NOS	infectious diseases	https://www.dropbox.com/s/txmsj5ltpoe826f/041-BacterialinfectionNOS-12187cases-393897controls.mh.pdf?dl=0
041.1	3149	393897	Staphylococcus infections	infectious diseases	https://www.dropbox.com/s/i4d4uda2qu4wh4i/041.1-Staphylococcusinfections-3149cases-393897controls.mh.pdf?dl=0
041.2	1644	393897	Streptococcus infection	infectious diseases	https://www.dropbox.com/s/rif68dxk1rw2ie5/041.2-Streptococcusinfection-1644cases-393897controls.mh.pdf?dl=0
041.4	2744	393897	E. coli	infectious diseases	https://www.dropbox.com/s/568pnucwgbbcd0m/041.4-E.coli-2744cases-393897controls.mh.pdf?dl=0
070	1215	403316	Viral hepatitis	infectious diseases	https://www.dropbox.com/s/s699jn1hp963bua/070-Viralhepatitis-1215cases-403316controls.mh.pdf?dl=0
078	1007	403316	Viral warts & HPV	infectious diseases	https://www.dropbox.com/s/n8znhzze7bv9umz/078-ViralwartsHPV-1007cases-403316controls.mh.pdf?dl=0
079	2806	403316	Viral infection	infectious diseases	https://www.dropbox.com/s/q33w3i0fmas64dw/079-Viralinfection-2806cases-403316controls.mh.pdf?dl=0
080	4489	402343	Postoperative infection	infectious diseases	https://www.dropbox.com/s/783xf918m4n05g8/080-Postoperativeinfection-4489cases-402343controls.mh.pdf?dl=0
081	2485	402343	Infection/inflammation of internal prosthetic device; implant; and graft	infectious diseases	https://www.dropbox.com/s/ggixjqr06nhosi0/081-Infectioninflammationofinternalprostheticdevice-implant-andgraft-2485cases-402343controls.mh.pdf?dl=0
1000	579	408382	Burns	injuries & poisonings	https://www.dropbox.com/s/s2kx78mcwwisll2/1000-Burns-579cases-408382controls.mh.pdf?dl=0
1001	1210	407751	Foreign body injury	injuries & poisonings	https://www.dropbox.com/s/wbyqke0f7e605oh/1001-Foreignbodyinjury-1210cases-407751controls.mh.pdf?dl=0
1002	5512	403449	Symptoms concerning nutrition, metabolism, and development	symptoms	https://www.dropbox.com/s/g633wpej5a0vyx2/1002-Symptomsconcerningnutrition-metabolism-anddevelopment-5512cases-403449controls.mh.pdf?dl=0
1005	1222	407739	Other symptoms	symptoms	https://www.dropbox.com/s/30wc7d3ez558ujr/1005-Othersymptoms-1222cases-407739controls.mh.pdf?dl=0
1008	1007	407954	Crushing or internal injury to organs	injuries & poisonings	https://www.dropbox.com/s/fdcksck918ayyc4/1008-Crushingorinternalinjurytoorgans-1007cases-407954controls.mh.pdf?dl=0
1009	8440	400521	Injury, NOS	injuries & poisonings	https://www.dropbox.com/s/xxu22i6t16864i8/1009-Injury-NOS-8440cases-400521controls.mh.pdf?dl=0
1010	5972	402989	Other tests	symptoms	https://www.dropbox.com/s/l0e4a4rct2guyex/1010-Othertests-5972cases-402989controls.mh.pdf?dl=0
1011	9140	399821	Complications of surgical and medical procedures	injuries & poisonings	https://www.dropbox.com/s/2jhq9c7v4d1435v/1011-Complicationsofsurgicalandmedicalprocedures-9140cases-399821controls.mh.pdf?dl=0
1015	4230	404731	Effects of other external causes	symptoms	https://www.dropbox.com/s/07z1yyrip5zyk2u/1015-Effectsofotherexternalcauses-4230cases-404731controls.mh.pdf?dl=0
1019	16398	392563	Other ill-defined and unknown causes of morbidity and mortality	symptoms	https://www.dropbox.com/s/ky3oue5yocx7bgk/1019-Otherill-definedandunknowncausesofmorbidityandmortality-16398cases-392563controls.mh.pdf?dl=0
112	2134	406301	Candidiasis	infectious diseases	https://www.dropbox.com/s/i2vpl5qmy43edr2/112-Candidiasis-2134cases-406301controls.mh.pdf?dl=0
145	643	406821	Cancer of mouth	neoplasms	https://www.dropbox.com/s/ucr17cpa38ait8c/145-Cancerofmouth-643cases-406821controls.mh.pdf?dl=0
149	628	406821	Cancer of larynx, pharynx, nasal cavities	neoplasms	https://www.dropbox.com/s/gemfld710oe9ybg/149-Canceroflarynx-pharynx-nasalcavities-628cases-406821controls.mh.pdf?dl=0
150	720	393372	Cancer of esophagus	neoplasms	https://www.dropbox.com/s/mn4wczqwyyoomw8/150-Cancerofesophagus-720cases-393372controls.mh.pdf?dl=0
151	554	393372	Cancer of stomach	neoplasms	https://www.dropbox.com/s/zfadtfntwknbetx/151-Cancerofstomach-554cases-393372controls.mh.pdf?dl=0
153	4562	382756	Colorectal cancer	neoplasms	https://www.dropbox.com/s/qa4sxhk7bnt846z/153-Colorectalcancer-4562cases-382756controls.mh.pdf?dl=0
153.2	3051	382756	Colon cancer	neoplasms	https://www.dropbox.com/s/m4aj5apvwjays5j/153.2-Coloncancer-3051cases-382756controls.mh.pdf?dl=0
153.3	2095	382756	Malignant neoplasm of rectum, rectosigmoid junction, and anus	neoplasms	https://www.dropbox.com/s/jykbsmh458n8wgq/153.3-Malignantneoplasmofrectum-rectosigmoidjunction-andanus-2095cases-382756controls.mh.pdf?dl=0
157	589	393372	Pancreatic cancer	neoplasms	https://www.dropbox.com/s/u1gn6on5pnp5qne/157-Pancreaticcancer-589cases-393372controls.mh.pdf?dl=0
158	1056	393372	Neoplasm of unspecified nature of digestive system	neoplasms	https://www.dropbox.com/s/df2argp3qlfzrq9/158-Neoplasmofunspecifiednatureofdigestivesystem-1056cases-393372controls.mh.pdf?dl=0
159	5584	393372	Malignant neoplasm of other and ill-defined sites within the digestive organs and peritoneum	neoplasms	https://www.dropbox.com/s/cexa3wq9093duph/159-Malignantneoplasmofotherandill-definedsiteswithinthedigestiveorgansandperitoneum-5584cases-393372controls.mh.pdf?dl=0
165	2700	406226	Cancer within the respiratory system	neoplasms	https://www.dropbox.com/s/hw4gx7jjh0j9gd7/165-Cancerwithintherespiratorysystem-2700cases-406226controls.mh.pdf?dl=0
165.1	2101	406226	Cancer of bronchus; lung	neoplasms	https://www.dropbox.com/s/o06b8g3jelcsm2x/165.1-Cancerofbronchus-lung-2101cases-406226controls.mh.pdf?dl=0
172	13752	395071	Skin cancer	neoplasms	https://www.dropbox.com/s/cwmvdteae26h1o7/172-Skincancer-13752cases-395071controls.mh.pdf?dl=0
172.1	2691	395071	Melanomas of skin, dx or hx	neoplasms	https://www.dropbox.com/s/ag8xfpm9up7xlsd/172.1-Melanomasofskin-dxorhx-2691cases-395071controls.mh.pdf?dl=0
172.11	2691	395071	Melanomas of skin	neoplasms	https://www.dropbox.com/s/vrxljr55t1fcpf9/172.11-Melanomasofskin-2691cases-395071controls.mh.pdf?dl=0
172.2	11149	395071	Other non-epithelial cancer of skin	neoplasms	https://www.dropbox.com/s/lx7nnqtl18926wv/172.2-Othernon-epithelialcancerofskin-11149cases-395071controls.mh.pdf?dl=0
172.3	667	395071	Carcinoma in situ of skin	neoplasms	https://www.dropbox.com/s/kopsa8v12eor0bl/172.3-Carcinomainsituofskin-667cases-395071controls.mh.pdf?dl=0
174	12898	388549	Breast cancer	neoplasms	https://www.dropbox.com/s/hpd08l0wabd9cc6/174-Breastcancer-12898cases-388549controls.mh.pdf?dl=0
174.1	12671	388549	Breast cancer [female]	neoplasms	https://www.dropbox.com/s/8djcjbswionckwb/174.1-Breastcancer-female--12671cases-388549controls.mh.pdf?dl=0
174.11	11874	388549	Malignant neoplasm of female breast	neoplasms	https://www.dropbox.com/s/j2qpc7058vcsmk9/174.11-Malignantneoplasmoffemalebreast-11874cases-388549controls.mh.pdf?dl=0
175	2415	387566	Acquired absence of breast	neoplasms	https://www.dropbox.com/s/4p1j1ea22ba44xq/175-Acquiredabsenceofbreast-2415cases-387566controls.mh.pdf?dl=0
180	3653	381902	Cervical cancer and dysplasia	neoplasms	https://www.dropbox.com/s/p0u10mokgqp8uev/180-Cervicalcanceranddysplasia-3653cases-381902controls.mh.pdf?dl=0
180.1	1659	381902	Cervical cancer	neoplasms	https://www.dropbox.com/s/29uvzhzfdbrvf5w/180.1-Cervicalcancer-1659cases-381902controls.mh.pdf?dl=0
180.3	2090	381902	Cervical intraepithelial neoplasia [CIN] [Cervical dysplasia]	neoplasms	https://www.dropbox.com/s/9x843yuv0f00v0i/180.3-Cervicalintraepithelialneoplasia-CIN--Cervicaldysplasia--2090cases-381902controls.mh.pdf?dl=0
182	1284	381967	Malignant neoplasm of uterus	neoplasms	https://www.dropbox.com/s/ysnbjkvzo710gt8/182-Malignantneoplasmofuterus-1284cases-381967controls.mh.pdf?dl=0
184	2463	389695	Cancer of other female genital organs	neoplasms	https://www.dropbox.com/s/rp5h3xe8dgc4l9m/184-Cancerofotherfemalegenitalorgans-2463cases-389695controls.mh.pdf?dl=0
184.1	2127	389695	Malignant neoplasm of ovary and other uterine adnexa	neoplasms	https://www.dropbox.com/s/lio4lye1f836ajr/184.1-Malignantneoplasmofovaryandotheruterineadnexa-2127cases-389695controls.mh.pdf?dl=0
184.11	2103	389695	Malignant neoplasm of ovary	neoplasms	https://www.dropbox.com/s/b1gv1reix2hnyx5/184.11-Malignantneoplasmofovary-2103cases-389695controls.mh.pdf?dl=0
187.2	2981	401788	Malignant neoplasm of testis	neoplasms	https://www.dropbox.com/s/3v2ywux2py7kptg/187.2-Malignantneoplasmoftestis-2981cases-401788controls.mh.pdf?dl=0
189	4165	404796	Cancer of urinary organs (incl. kidney and bladder)	neoplasms	https://www.dropbox.com/s/qa2n05d3uxp8ms9/189-Cancerofurinaryorgans-incl.kidneyandbladder--4165cases-404796controls.mh.pdf?dl=0
189.1	1045	404796	Cancer of kidney and renal pelvis	neoplasms	https://www.dropbox.com/s/cbmlwmxeb81y67p/189.1-Cancerofkidneyandrenalpelvis-1045cases-404796controls.mh.pdf?dl=0
189.11	1002	404796	Malignant neoplasm of kidney, except pelvis	neoplasms	https://www.dropbox.com/s/7j3xanlegbbp034/189.11-Malignantneoplasmofkidney-exceptpelvis-1002cases-404796controls.mh.pdf?dl=0
189.2	2427	404796	Cancer of bladder	neoplasms	https://www.dropbox.com/s/prxoasrcvnwt6yl/189.2-Cancerofbladder-2427cases-404796controls.mh.pdf?dl=0
189.21	2146	404796	Malignant neoplasm of bladder	neoplasms	https://www.dropbox.com/s/evvwdwgstiq2ju0/189.21-Malignantneoplasmofbladder-2146cases-404796controls.mh.pdf?dl=0
191	655	407239	Manlignant and unknown neoplasms of brain and nervous system	neoplasms	https://www.dropbox.com/s/s9w9u0dlge1ze0c/191-Manlignantandunknownneoplasmsofbrainandnervoussystem-655cases-407239controls.mh.pdf?dl=0
191.1	531	407239	Cancer of brain and nervous system	neoplasms	https://www.dropbox.com/s/snvi60ib5s29xld/191.1-Cancerofbrainandnervoussystem-531cases-407239controls.mh.pdf?dl=0
195	16725	370604	Cancer, suspected or other	neoplasms	https://www.dropbox.com/s/f3l97svjftx64q2/195-Cancer-suspectedorother-16725cases-370604controls.mh.pdf?dl=0
195.1	15979	370604	Malignant neoplasm, other	neoplasms	https://www.dropbox.com/s/torfh6dz0mrgl9x/195.1-Malignantneoplasm-other-15979cases-370604controls.mh.pdf?dl=0
197	21798	370604	Chemotherapy	neoplasms	https://www.dropbox.com/s/u7r16b2ml0x4sjo/197-Chemotherapy-21798cases-370604controls.mh.pdf?dl=0
198	9483	370604	Secondary malignant neoplasm	neoplasms	https://www.dropbox.com/s/3l1yntiypeb92c3/198-Secondarymalignantneoplasm-9483cases-370604controls.mh.pdf?dl=0
198.1	5379	370604	Secondary malignancy of lymph nodes	neoplasms	https://www.dropbox.com/s/adc9qvolcgf0sms/198.1-Secondarymalignancyoflymphnodes-5379cases-370604controls.mh.pdf?dl=0
198.2	2211	370604	Secondary malignancy of respiratory organs	neoplasms	https://www.dropbox.com/s/oi405tijyotn1jv/198.2-Secondarymalignancyofrespiratoryorgans-2211cases-370604controls.mh.pdf?dl=0
198.3	1519	370604	Secondary malignant neoplasm of digestive systems	neoplasms	https://www.dropbox.com/s/x4cuwbr6da6r18x/198.3-Secondarymalignantneoplasmofdigestivesystems-1519cases-370604controls.mh.pdf?dl=0
198.4	2638	370604	Secondary malignant neoplasm of liver	neoplasms	https://www.dropbox.com/s/g6s3360s6nq2ptp/198.4-Secondarymalignantneoplasmofliver-2638cases-370604controls.mh.pdf?dl=0
198.5	806	370604	Secondary malignancy of brain/spine	neoplasms	https://www.dropbox.com/s/gx4clvucggn3s1q/198.5-Secondarymalignancyofbrainspine-806cases-370604controls.mh.pdf?dl=0
198.6	2151	370604	Secondary malignancy of bone	neoplasms	https://www.dropbox.com/s/3tmxaxux8idmfoj/198.6-Secondarymalignancyofbone-2151cases-370604controls.mh.pdf?dl=0
199	1412	370604	Neoplasm of uncertain behavior	neoplasms	https://www.dropbox.com/s/a8qfpwiz9dvfs6a/199-Neoplasmofuncertainbehavior-1412cases-370604controls.mh.pdf?dl=0
200	995	404466	Myeloproliferative disease	neoplasms	https://www.dropbox.com/s/lywd62vzfotk46t/200-Myeloproliferativedisease-995cases-404466controls.mh.pdf?dl=0
202	2270	404466	Cancer of other lymphoid, histiocytic tissue	neoplasms	https://www.dropbox.com/s/hgwme8d2sdbfapm/202-Cancerofotherlymphoid-histiocytictissue-2270cases-404466controls.mh.pdf?dl=0
202.2	1793	404466	Non-Hodgkins lymphoma	neoplasms	https://www.dropbox.com/s/xaxba7uw49injpm/202.2-Non-Hodgkinslymphoma-1793cases-404466controls.mh.pdf?dl=0
202.24	573	404466	Large cell lymphoma	neoplasms	https://www.dropbox.com/s/9jq13s7sohtfgq6/202.24-Largecelllymphoma-573cases-404466controls.mh.pdf?dl=0
204	1661	404466	Leukemia	neoplasms	https://www.dropbox.com/s/8hf2xciccaa6xy6/204-Leukemia-1661cases-404466controls.mh.pdf?dl=0
204.1	578	404466	Lymphoid leukemia	neoplasms	https://www.dropbox.com/s/gtuak02m4k9aoy6/204.1-Lymphoidleukemia-578cases-404466controls.mh.pdf?dl=0
204.12	506	404466	Lymphoid leukemia, chronic	neoplasms	https://www.dropbox.com/s/9jbhpc2cyo3hv3g/204.12-Lymphoidleukemia-chronic-506cases-404466controls.mh.pdf?dl=0
204.4	552	404466	Multiple myeloma	neoplasms	https://www.dropbox.com/s/fytnifmm5edney7/204.4-Multiplemyeloma-552cases-404466controls.mh.pdf?dl=0
208	20204	386011	Benign neoplasm of colon	neoplasms	https://www.dropbox.com/s/m8nhtbtx66hp2jz/208-Benignneoplasmofcolon-20204cases-386011controls.mh.pdf?dl=0
210	984	406821	Benign neoplasm of lip, oral cavity, and pharynx	neoplasms	https://www.dropbox.com/s/ty3ebu3zbbbvvx3/210-Benignneoplasmoflip-oralcavity-andpharynx-984cases-406821controls.mh.pdf?dl=0
211	5280	395301	Benign neoplasm of other parts of digestive system	neoplasms	https://www.dropbox.com/s/peyi7q8kp886x70/211-Benignneoplasmofotherpartsofdigestivesystem-5280cases-395301controls.mh.pdf?dl=0
214	6271	401613	Lipoma	neoplasms	https://www.dropbox.com/s/xdgnx28qgzjqzvq/214-Lipoma-6271cases-401613controls.mh.pdf?dl=0
214.1	4611	401613	Lipoma of skin and subcutaneous tissue	neoplasms	https://www.dropbox.com/s/mkylbt2xn5q14nq/214.1-Lipomaofskinandsubcutaneoustissue-4611cases-401613controls.mh.pdf?dl=0
215	1110	401613	Other benign neoplasm of connective and other soft tissue	neoplasms	https://www.dropbox.com/s/n4emxpvlutmgg14/215-Otherbenignneoplasmofconnectiveandothersofttissue-1110cases-401613controls.mh.pdf?dl=0
216	7722	400618	Benign neoplasm of skin	neoplasms	https://www.dropbox.com/s/xz61ltg6kehmwks/216-Benignneoplasmofskin-7722cases-400618controls.mh.pdf?dl=0
217	649	400618	Vascular hamartomas and non-neoplastic nevi	neoplasms	https://www.dropbox.com/s/7ma0o0leo5j6mv4/217-Vascularhamartomasandnon-neoplasticnevi-649cases-400618controls.mh.pdf?dl=0
217.1	597	400618	Nevus, non-neoplastic	neoplasms	https://www.dropbox.com/s/053yaln2pa9d5p4/217.1-Nevus-non-neoplastic-597cases-400618controls.mh.pdf?dl=0
218	10610	391653	Benign neoplasm of uterus	neoplasms	https://www.dropbox.com/s/96lvll6mlmopau3/218-Benignneoplasmofuterus-10610cases-391653controls.mh.pdf?dl=0
218.1	10345	391653	Uterine leiomyoma	neoplasms	https://www.dropbox.com/s/yhptwbdacep5siu/218.1-Uterineleiomyoma-10345cases-391653controls.mh.pdf?dl=0
220	1482	380325	Benign neoplasm of ovary	neoplasms	https://www.dropbox.com/s/j4m397bvqzr4uu5/220-Benignneoplasmofovary-1482cases-380325controls.mh.pdf?dl=0
225	828	407239	Benign neoplasm of brain and other parts of nervous system	neoplasms	https://www.dropbox.com/s/ngnurt60l8ivyfg/225-Benignneoplasmofbrainandotherpartsofnervoussystem-828cases-407239controls.mh.pdf?dl=0
225.1	774	407239	Benign neoplasm of brain, cranial nerves, meninges	neoplasms	https://www.dropbox.com/s/jmibp31epyak37b/225.1-Benignneoplasmofbrain-cranialnerves-meninges-774cases-407239controls.mh.pdf?dl=0
227	876	407399	Benign neoplasm of other endocrine glands and related structures	neoplasms	https://www.dropbox.com/s/m8zfhf0w9bqytdi/227-Benignneoplasmofotherendocrineglandsandrelatedstructures-876cases-407399controls.mh.pdf?dl=0
228	1603	407358	Hemangioma and lymphangioma, any site	neoplasms	https://www.dropbox.com/s/o915p3vav1woe6s/228-Hemangiomaandlymphangioma-anysite-1603cases-407358controls.mh.pdf?dl=0
229	2402	406559	Benign neoplasm of unspecified sites	neoplasms	https://www.dropbox.com/s/1t57igbghv4u5ni/229-Benignneoplasmofunspecifiedsites-2402cases-406559controls.mh.pdf?dl=0
240	602	391429	Simple and unspecified goiter	endocrine/metabolic	https://www.dropbox.com/s/8curh3180v0olkc/240-Simpleandunspecifiedgoiter-602cases-391429controls.mh.pdf?dl=0
241	1143	391429	Nontoxic nodular goiter	endocrine/metabolic	https://www.dropbox.com/s/z57hbhp5ga7l4wk/241-Nontoxicnodulargoiter-1143cases-391429controls.mh.pdf?dl=0
241.2	680	391429	Nontoxic multinodular goiter	endocrine/metabolic	https://www.dropbox.com/s/le83f65ef4p0wvy/241.2-Nontoxicmultinodulargoiter-680cases-391429controls.mh.pdf?dl=0
242	1860	391429	Thyrotoxicosis with or without goiter	endocrine/metabolic	https://www.dropbox.com/s/19ad4xlmcd8ognj/242-Thyrotoxicosiswithorwithoutgoiter-1860cases-391429controls.mh.pdf?dl=0
244	14871	391429	Hypothyroidism	endocrine/metabolic	https://www.dropbox.com/s/9axfevzq2cwo867/244-Hypothyroidism-14871cases-391429controls.mh.pdf?dl=0
244.1	1117	391429	Secondary hypothyroidism	endocrine/metabolic	https://www.dropbox.com/s/10z6h60oemwm41k/244.1-Secondaryhypothyroidism-1117cases-391429controls.mh.pdf?dl=0
244.4	14171	391429	Hypothyroidism NOS	endocrine/metabolic	https://www.dropbox.com/s/e5d3wwwos7fxxb4/244.4-HypothyroidismNOS-14171cases-391429controls.mh.pdf?dl=0
250	20203	388756	Diabetes mellitus	endocrine/metabolic	https://www.dropbox.com/s/668vharei234scm/250-Diabetesmellitus-20203cases-388756controls.mh.pdf?dl=0
250.1	2660	388756	Type 1 diabetes	endocrine/metabolic	https://www.dropbox.com/s/jsbprcp37lf3w20/250.1-Type1diabetes-2660cases-388756controls.mh.pdf?dl=0
250.2	18945	388756	Type 2 diabetes	endocrine/metabolic	https://www.dropbox.com/s/qurqwldcrmu0r0z/250.2-Type2diabetes-18945cases-388756controls.mh.pdf?dl=0
250.23	1298	388756	Type 2 diabetes with ophthalmic manifestations	endocrine/metabolic	https://www.dropbox.com/s/gmqvai8pi6g6252/250.23-Type2diabeteswithophthalmicmanifestations-1298cases-388756controls.mh.pdf?dl=0
250.24	575	388756	Type 2 diabetes with neurological manifestations	endocrine/metabolic	https://www.dropbox.com/s/t2nyjz3ypdqeqa8/250.24-Type2diabeteswithneurologicalmanifestations-575cases-388756controls.mh.pdf?dl=0
250.4	685	388756	Abnormal glucose	endocrine/metabolic	https://www.dropbox.com/s/jcrmogr7pfbpdue/250.4-Abnormalglucose-685cases-388756controls.mh.pdf?dl=0
250.7	1339	396859	Diabetic retinopathy	endocrine/metabolic	https://www.dropbox.com/s/65a35i9vja3hkyd/250.7-Diabeticretinopathy-1339cases-396859controls.mh.pdf?dl=0
251	943	405386	Other disorders of pancreatic internal secretion	endocrine/metabolic	https://www.dropbox.com/s/4cddlmthaoxo5mn/251-Otherdisordersofpancreaticinternalsecretion-943cases-405386controls.mh.pdf?dl=0
251.1	939	386319	Hypoglycemia	endocrine/metabolic	https://www.dropbox.com/s/8mlq7v9lxbf1ydt/251.1-Hypoglycemia-939cases-386319controls.mh.pdf?dl=0
252	877	405386	Disorders of parathyroid gland	endocrine/metabolic	https://www.dropbox.com/s/0kpzvdifeqbpnjk/252-Disordersofparathyroidgland-877cases-405386controls.mh.pdf?dl=0
252.1	781	405386	Hyperparathyroidism	endocrine/metabolic	https://www.dropbox.com/s/ucylngl47c2xwjh/252.1-Hyperparathyroidism-781cases-405386controls.mh.pdf?dl=0
253	693	405386	Disorders of the pituitary gland and its hypothalamic control	endocrine/metabolic	https://www.dropbox.com/s/njgrtdntshrcesk/253-Disordersofthepituitaryglandanditshypothalamiccontrol-693cases-405386controls.mh.pdf?dl=0
255	642	405386	Disorders of adrenal glands	endocrine/metabolic	https://www.dropbox.com/s/q71jyq8laf98ha0/255-Disordersofadrenalglands-642cases-405386controls.mh.pdf?dl=0
260	1057	406492	Protein-calorie malnutrition	endocrine/metabolic	https://www.dropbox.com/s/xisisngdf2wsouq/260-Protein-caloriemalnutrition-1057cases-406492controls.mh.pdf?dl=0
260.6	835	406492	Anorexia	endocrine/metabolic	https://www.dropbox.com/s/y01n2ym3yg0uh9l/260.6-Anorexia-835cases-406492controls.mh.pdf?dl=0
261	1208	406492	Vitamin deficiency	endocrine/metabolic	https://www.dropbox.com/s/qjxqlehrzygs7x2/261-Vitamindeficiency-1208cases-406492controls.mh.pdf?dl=0
261.2	754	406492	Vitamin B-complex deficiencies	endocrine/metabolic	https://www.dropbox.com/s/cmsjtazotjkx3e9/261.2-VitaminB-complexdeficiencies-754cases-406492controls.mh.pdf?dl=0
272	35927	373034	Disorders of lipoid metabolism	endocrine/metabolic	https://www.dropbox.com/s/s4u1dfsqckelcnw/272-Disordersoflipoidmetabolism-35927cases-373034controls.mh.pdf?dl=0
272.1	35844	373034	Hyperlipidemia	endocrine/metabolic	https://www.dropbox.com/s/0oz4kz2jm2nop6k/272.1-Hyperlipidemia-35844cases-373034controls.mh.pdf?dl=0
272.11	33242	373034	Hypercholesterolemia	endocrine/metabolic	https://www.dropbox.com/s/nqegf7pjvg0sr8l/272.11-Hypercholesterolemia-33242cases-373034controls.mh.pdf?dl=0
274	3763	405198	Gout and other crystal arthropathies	endocrine/metabolic	https://www.dropbox.com/s/kba7bgmfvoiossk/274-Goutandothercrystalarthropathies-3763cases-405198controls.mh.pdf?dl=0
274.1	3195	405198	Gout	endocrine/metabolic	https://www.dropbox.com/s/ej8hlp4pq8bo5ar/274.1-Gout-3195cases-405198controls.mh.pdf?dl=0
274.2	616	405198	Crystal arthropathies	endocrine/metabolic	https://www.dropbox.com/s/4jop4by2iz7qfub/274.2-Crystalarthropathies-616cases-405198controls.mh.pdf?dl=0
274.21	560	405198	Chondrocalcinosis	endocrine/metabolic	https://www.dropbox.com/s/zxwqa8rwmnuvj0c/274.21-Chondrocalcinosis-560cases-405198controls.mh.pdf?dl=0
275	2127	406834	Disorders of mineral metabolism	endocrine/metabolic	https://www.dropbox.com/s/3zqgsklpsu98clk/275-Disordersofmineralmetabolism-2127cases-406834controls.mh.pdf?dl=0
275.1	669	406834	Disorders of iron metabolism	hematopoietic	https://www.dropbox.com/s/pq3plco6iqv8cow/275.1-Disordersofironmetabolism-669cases-406834controls.mh.pdf?dl=0
275.5	1204	406834	Disorders of calcium/phosphorus metabolism	endocrine/metabolic	https://www.dropbox.com/s/4a3y99y7nmyzi5l/275.5-Disordersofcalciumphosphorusmetabolism-1204cases-406834controls.mh.pdf?dl=0
276	7455	401506	Disorders of fluid, electrolyte, and acid-base balance	endocrine/metabolic	https://www.dropbox.com/s/nw9b4kwmplqju46/276-Disordersoffluid-electrolyte-andacid-basebalance-7455cases-401506controls.mh.pdf?dl=0
276.1	4123	401506	Electrolyte imbalance	endocrine/metabolic	https://www.dropbox.com/s/l9xpczet1mfkhn2/276.1-Electrolyteimbalance-4123cases-401506controls.mh.pdf?dl=0
276.12	1826	401506	Hyposmolality and/or hyponatremia	endocrine/metabolic	https://www.dropbox.com/s/xaa0dtq6xehb1ms/276.12-Hyposmolalityandorhyponatremia-1826cases-401506controls.mh.pdf?dl=0
276.13	975	401506	Hyperpotassemia	endocrine/metabolic	https://www.dropbox.com/s/9c1t8u1hlclc9s3/276.13-Hyperpotassemia-975cases-401506controls.mh.pdf?dl=0
276.14	1430	401506	Hypopotassemia	endocrine/metabolic	https://www.dropbox.com/s/i65z17h7howyo5i/276.14-Hypopotassemia-1430cases-401506controls.mh.pdf?dl=0
276.4	1161	401506	Acid-base balance disorder	endocrine/metabolic	https://www.dropbox.com/s/4d3qneoxe7csd8h/276.4-Acid-basebalancedisorder-1161cases-401506controls.mh.pdf?dl=0
276.41	1055	401506	Acidosis	endocrine/metabolic	https://www.dropbox.com/s/i9gzwz3ph3g2649/276.41-Acidosis-1055cases-401506controls.mh.pdf?dl=0
276.5	2834	401506	Hypovolemia	endocrine/metabolic	https://www.dropbox.com/s/0jmbr3lgkcv5vnd/276.5-Hypovolemia-2834cases-401506controls.mh.pdf?dl=0
277	1424	407537	Other disorders of metabolism	endocrine/metabolic	https://www.dropbox.com/s/mq38qimbwi98z3q/277-Otherdisordersofmetabolism-1424cases-407537controls.mh.pdf?dl=0
278	10968	397993	Overweight, obesity and other hyperalimentation	endocrine/metabolic	https://www.dropbox.com/s/x3onv7sv34bvge0/278-Overweight-obesityandotherhyperalimentation-10968cases-397993controls.mh.pdf?dl=0
278.1	10799	397993	Obesity	endocrine/metabolic	https://www.dropbox.com/s/wfpzh2fp6wp8t6v/278.1-Obesity-10799cases-397993controls.mh.pdf?dl=0
280	7787	390026	Iron deficiency anemias	hematopoietic	https://www.dropbox.com/s/cee69kyfd88117t/280-Irondeficiencyanemias-7787cases-390026controls.mh.pdf?dl=0
280.1	7414	390026	Iron deficiency anemias, unspecified or not due to blood loss	hematopoietic	https://www.dropbox.com/s/dbbak99rqvdlb9j/280.1-Irondeficiencyanemias-unspecifiedornotduetobloodloss-7414cases-390026controls.mh.pdf?dl=0
281	1133	390026	Other deficiency anemia	hematopoietic	https://www.dropbox.com/s/gj9jz3qh6arwfsc/281-Otherdeficiencyanemia-1133cases-390026controls.mh.pdf?dl=0
281.1	1076	390026	Megaloblastic anemia	hematopoietic	https://www.dropbox.com/s/828pl9p2mbct1km/281.1-Megaloblasticanemia-1076cases-390026controls.mh.pdf?dl=0
281.11	754	390026	Pernicious anemia	hematopoietic	https://www.dropbox.com/s/vm5462c7j8ns0ra/281.11-Perniciousanemia-754cases-390026controls.mh.pdf?dl=0
285	12256	390026	Other anemias	hematopoietic	https://www.dropbox.com/s/01c62e4dyilkl2v/285-Otheranemias-12256cases-390026controls.mh.pdf?dl=0
285.2	702	390026	Anemia of chronic disease	hematopoietic	https://www.dropbox.com/s/1bebkbitjsl5c3f/285.2-Anemiaofchronicdisease-702cases-390026controls.mh.pdf?dl=0
286	941	406281	Coagulation defects	hematopoietic	https://www.dropbox.com/s/4fjncnvswndif60/286-Coagulationdefects-941cases-406281controls.mh.pdf?dl=0
287	1791	406281	Purpura and other hemorrhagic conditions	hematopoietic	https://www.dropbox.com/s/ssvssn75rr0x4hr/287-Purpuraandotherhemorrhagicconditions-1791cases-406281controls.mh.pdf?dl=0
287.3	1563	406281	Thrombocytopenia	hematopoietic	https://www.dropbox.com/s/q140lz9ms7ye9i9/287.3-Thrombocytopenia-1563cases-406281controls.mh.pdf?dl=0
288	3788	401375	Diseases of white blood cells	hematopoietic	https://www.dropbox.com/s/o23qb7i4eet8c9e/288-Diseasesofwhitebloodcells-3788cases-401375controls.mh.pdf?dl=0
288.1	3184	401375	Decreased white blood cell count	hematopoietic	https://www.dropbox.com/s/ybt078yuc9lxh1g/288.1-Decreasedwhitebloodcellcount-3184cases-401375controls.mh.pdf?dl=0
288.11	3184	401375	Neutropenia	hematopoietic	https://www.dropbox.com/s/8b50jlc7pw0rk0z/288.11-Neutropenia-3184cases-401375controls.mh.pdf?dl=0
289	4177	401375	Other diseases of blood and blood-forming organs	hematopoietic	https://www.dropbox.com/s/hkb9hel5a3kf5ll/289-Otherdiseasesofbloodandblood-formingorgans-4177cases-401375controls.mh.pdf?dl=0
289.4	2622	401375	Lymphadenitis	hematopoietic	https://www.dropbox.com/s/ik01m6dz8r7jdbg/289.4-Lymphadenitis-2622cases-401375controls.mh.pdf?dl=0
289.5	515	401375	Diseases of spleen	hematopoietic	https://www.dropbox.com/s/maya2h2bz9iwxdk/289.5-Diseasesofspleen-515cases-401375controls.mh.pdf?dl=0
290	1970	402383	Delirium dementia and amnestic and other cognitive disorders	mental disorders	https://www.dropbox.com/s/j96ip0ehl4sjs9m/290-Deliriumdementiaandamnesticandothercognitivedisorders-1970cases-402383controls.mh.pdf?dl=0
290.1	956	402383	Dementias	mental disorders	https://www.dropbox.com/s/3anlvxvzl3o7xhx/290.1-Dementias-956cases-402383controls.mh.pdf?dl=0
290.2	654	402383	Delirium due to conditions classified elsewhere	mental disorders	https://www.dropbox.com/s/xyqsi5h7f1xkv7b/290.2-Deliriumduetoconditionsclassifiedelsewhere-654cases-402383controls.mh.pdf?dl=0
291	641	402383	Other specified nonpsychotic and/or transient mental disorders	mental disorders	https://www.dropbox.com/s/sfbyplegngl9s4a/291-Otherspecifiednonpsychoticandortransientmentaldisorders-641cases-402383controls.mh.pdf?dl=0
292	4655	402383	Neurological disorders	mental disorders	https://www.dropbox.com/s/4058c1fro4scust/292-Neurologicaldisorders-4655cases-402383controls.mh.pdf?dl=0
292.1	1514	402383	Aphasia/speech disturbance	mental disorders	https://www.dropbox.com/s/i20z2m70dan02m6/292.1-Aphasiaspeechdisturbance-1514cases-402383controls.mh.pdf?dl=0
292.3	700	402383	Memory loss	mental disorders	https://www.dropbox.com/s/ygehvdqff8haj23/292.3-Memoryloss-700cases-402383controls.mh.pdf?dl=0
292.4	2189	402383	Altered mental status	mental disorders	https://www.dropbox.com/s/doiaoqjp4a2vtjv/292.4-Alteredmentalstatus-2189cases-402383controls.mh.pdf?dl=0
293	2986	405975	Symptoms involving head and neck	mental disorders	https://www.dropbox.com/s/dwr5381phubiti5/293-Symptomsinvolvingheadandneck-2986cases-405975controls.mh.pdf?dl=0
293.1	907	405975	Swelling, mass, or lump in head and neck [Space-occupying lesion, intracranial NOS]	mental disorders	https://www.dropbox.com/s/c4a0oks5k63g7ek/293.1-Swelling-mass-orlumpinheadandneck-Space-occupyinglesion-intracranialNOS--907cases-405975controls.mh.pdf?dl=0
295	850	365476	Schizophrenia and other psychotic disorders	mental disorders	https://www.dropbox.com/s/v2b4nsua5f2o8ex/295-Schizophreniaandotherpsychoticdisorders-850cases-365476controls.mh.pdf?dl=0
295.1	571	365476	Schizophrenia	mental disorders	https://www.dropbox.com/s/9t2dvin0rgh5s63/295.1-Schizophrenia-571cases-365476controls.mh.pdf?dl=0
296	12560	365476	Mood disorders	mental disorders	https://www.dropbox.com/s/hpgjpu2ipbk0tui/296-Mooddisorders-12560cases-365476controls.mh.pdf?dl=0
296.1	1064	365476	Bipolar	mental disorders	https://www.dropbox.com/s/m9td49dfv2m5k8l/296.1-Bipolar-1064cases-365476controls.mh.pdf?dl=0
296.2	11901	365476	Depression	mental disorders	https://www.dropbox.com/s/e0cmzhot1gjuv1g/296.2-Depression-11901cases-365476controls.mh.pdf?dl=0
300	6939	365476	Anxiety disorders	mental disorders	https://www.dropbox.com/s/anvwymkhvk9usbg/300-Anxietydisorders-6939cases-365476controls.mh.pdf?dl=0
300.1	6375	365476	Anxiety disorder	mental disorders	https://www.dropbox.com/s/1rcuc6xhi9ci135/300.1-Anxietydisorder-6375cases-365476controls.mh.pdf?dl=0
300.12	709	365476	Agorophobia, social phobia, and panic disorder	mental disorders	https://www.dropbox.com/s/xqf5xg0n93v3mg4/300.12-Agorophobia-socialphobia-andpanicdisorder-709cases-365476controls.mh.pdf?dl=0
300.13	503	365476	Phobia	mental disorders	https://www.dropbox.com/s/8ch1x0q84scsav3/300.13-Phobia-503cases-365476controls.mh.pdf?dl=0
303	529	365476	Psychogenic and somatoform disorders	mental disorders	https://www.dropbox.com/s/tpza73wjn3nx61j/303-Psychogenicandsomatoformdisorders-529cases-365476controls.mh.pdf?dl=0
306	28791	365476	Other mental disorder	mental disorders	https://www.dropbox.com/s/a36xmr47f454u4a/306-Othermentaldisorder-28791cases-365476controls.mh.pdf?dl=0
317	12922	379355	Alcohol-related disorders	mental disorders	https://www.dropbox.com/s/kmo1cca9zczswak/317-Alcohol-relateddisorders-12922cases-379355controls.mh.pdf?dl=0
317.1	8968	379355	Alcoholism	mental disorders	https://www.dropbox.com/s/m4wbcimw9apbb3x/317.1-Alcoholism-8968cases-379355controls.mh.pdf?dl=0
317.11	802	379355	Alcoholic liver damage	mental disorders	https://www.dropbox.com/s/spxbwwkkqpgibuv/317.11-Alcoholicliverdamage-802cases-379355controls.mh.pdf?dl=0
318	19780	379355	Tobacco use disorder	mental disorders	https://www.dropbox.com/s/xgo2rqtml4sqzfe/318-Tobaccousedisorder-19780cases-379355controls.mh.pdf?dl=0
327	5238	403723	Sleep disorders	neurological	https://www.dropbox.com/s/rnzt49d6s826nkt/327-Sleepdisorders-5238cases-403723controls.mh.pdf?dl=0
327.3	4471	403723	Sleep apnea	neurological	https://www.dropbox.com/s/a7wm479xd7p9cs0/327.3-Sleepapnea-4471cases-403723controls.mh.pdf?dl=0
331	1112	395209	Other cerebral degenerations	neurological	https://www.dropbox.com/s/qosljp3slqn0xxr/331-Othercerebraldegenerations-1112cases-395209controls.mh.pdf?dl=0
332	1127	395209	Parkinson's disease	neurological	https://www.dropbox.com/s/faholrwiqagldb3/332-Parkinsonsdisease-1127cases-395209controls.mh.pdf?dl=0
333	891	395209	Extrapyramidal disease and abnormal movement disorders	neurological	https://www.dropbox.com/s/4aackgubz4q11p8/333-Extrapyramidaldiseaseandabnormalmovementdisorders-891cases-395209controls.mh.pdf?dl=0
334	1789	395209	Degenerative disease of the spinal cord	neurological	https://www.dropbox.com/s/kmxwe059c8t2a59/334-Degenerativediseaseofthespinalcord-1789cases-395209controls.mh.pdf?dl=0
335	1356	395209	Multiple sclerosis	neurological	https://www.dropbox.com/s/n6lag78qk1k5v2z/335-Multiplesclerosis-1356cases-395209controls.mh.pdf?dl=0
338	771	408190	Pain	symptoms	https://www.dropbox.com/s/bvmcabrg4exsb8t/338-Pain-771cases-408190controls.mh.pdf?dl=0
339	7891	398780	Other headache syndromes	neurological	https://www.dropbox.com/s/lfdo1m9nnlcf06r/339-Otherheadachesyndromes-7891cases-398780controls.mh.pdf?dl=0
340	2870	398780	Migraine	neurological	https://www.dropbox.com/s/gn0d2zlth69bl27/340-Migraine-2870cases-398780controls.mh.pdf?dl=0
342	1500	395209	Hemiplegia	neurological	https://www.dropbox.com/s/7uyf8my08p7kxhq/342-Hemiplegia-1500cases-395209controls.mh.pdf?dl=0
344	660	395209	Other paralytic syndromes	neurological	https://www.dropbox.com/s/4ef0cakquqg6mpa/344-Otherparalyticsyndromes-660cases-395209controls.mh.pdf?dl=0
345	5087	395209	Epilepsy, recurrent seizures, convulsions	neurological	https://www.dropbox.com/s/t88y1skzkaj4pli/345-Epilepsy-recurrentseizures-convulsions-5087cases-395209controls.mh.pdf?dl=0
345.1	901	395209	Epilepsy	neurological	https://www.dropbox.com/s/lsvlr0u4p159w1r/345.1-Epilepsy-901cases-395209controls.mh.pdf?dl=0
345.3	2232	395209	Convulsions	neurological	https://www.dropbox.com/s/kbli87ji4q7ykjp/345.3-Convulsions-2232cases-395209controls.mh.pdf?dl=0
348	1426	395209	Other conditions of brain	neurological	https://www.dropbox.com/s/xx7n2sa2bwt6p3e/348-Otherconditionsofbrain-1426cases-395209controls.mh.pdf?dl=0
350	2744	406217	Abnormal movement	neurological	https://www.dropbox.com/s/5xszm161ahxl275/350-Abnormalmovement-2744cases-406217controls.mh.pdf?dl=0
350.1	888	406217	Abnormal involuntary movements	neurological	https://www.dropbox.com/s/tsadvwx4ewa3km1/350.1-Abnormalinvoluntarymovements-888cases-406217controls.mh.pdf?dl=0
350.2	1601	406217	Abnormality of gait	neurological	https://www.dropbox.com/s/fdnit7dovpg344y/350.2-Abnormalityofgait-1601cases-406217controls.mh.pdf?dl=0
351	12592	394067	Other peripheral nerve disorders	neurological	https://www.dropbox.com/s/yl98h6n3lvwwx1u/351-Otherperipheralnervedisorders-12592cases-394067controls.mh.pdf?dl=0
352	1393	394067	Disorders of other cranial nerves	neurological	https://www.dropbox.com/s/kmmleo33vy1pxj1/352-Disordersofothercranialnerves-1393cases-394067controls.mh.pdf?dl=0
352.2	880	394067	Facial nerve disorders [CN7]	neurological	https://www.dropbox.com/s/6s5cidp4gpccvtz/352.2-Facialnervedisorders-CN7--880cases-394067controls.mh.pdf?dl=0
353	1139	394067	Nerve root and plexus disorders	neurological	https://www.dropbox.com/s/622ss05jcucic1a/353-Nerverootandplexusdisorders-1139cases-394067controls.mh.pdf?dl=0
357	1368	406852	Inflammatory and toxic neuropathy	neurological	https://www.dropbox.com/s/7806b1lq81gflfj/357-Inflammatoryandtoxicneuropathy-1368cases-406852controls.mh.pdf?dl=0
361	3263	397761	Retinal detachments and defects	sense organs	https://www.dropbox.com/s/0g1w8ex59ab5t8a/361-Retinaldetachmentsanddefects-3263cases-397761controls.mh.pdf?dl=0
361.1	1392	397761	Retinal detachment with retinal defect	sense organs	https://www.dropbox.com/s/3xaa4zsr5qsb7q5/361.1-Retinaldetachmentwithretinaldefect-1392cases-397761controls.mh.pdf?dl=0
362	3867	396859	Other retinal disorders	sense organs	https://www.dropbox.com/s/r8xy1h0bi15cxqy/362-Otherretinaldisorders-3867cases-396859controls.mh.pdf?dl=0
362.2	2191	396859	Degeneration of macula and posterior pole of retina	sense organs	https://www.dropbox.com/s/zjg3hjowcfq7syn/362.2-Degenerationofmaculaandposteriorpoleofretina-2191cases-396859controls.mh.pdf?dl=0
362.29	2188	396859	Macular degeneration (senile) of retina NOS	sense organs	https://www.dropbox.com/s/o75r4ewxa0qpsww/362.29-Maculardegeneration-senile-ofretinaNOS-2188cases-396859controls.mh.pdf?dl=0
362.4	849	396859	Retinal vascular changes and abnomalities	sense organs	https://www.dropbox.com/s/2mjrlhmb728fxmm/362.4-Retinalvascularchangesandabnomalities-849cases-396859controls.mh.pdf?dl=0
364	732	397761	Corneal opacity and other disorders of cornea	sense organs	https://www.dropbox.com/s/5vtz6zdj4aoe02j/364-Cornealopacityandotherdisordersofcornea-732cases-397761controls.mh.pdf?dl=0
365	4462	397761	Glaucoma	sense organs	https://www.dropbox.com/s/gfyboaqhqjq1nyg/365-Glaucoma-4462cases-397761controls.mh.pdf?dl=0
365.1	1043	397761	Open-angle glaucoma	sense organs	https://www.dropbox.com/s/uxt8m5t2rym3ayu/365.1-Open-angleglaucoma-1043cases-397761controls.mh.pdf?dl=0
365.11	1037	397761	Primary open angle glaucoma	sense organs	https://www.dropbox.com/s/dywt76qaoshixfx/365.11-Primaryopenangleglaucoma-1037cases-397761controls.mh.pdf?dl=0
365.2	705	397761	Primary angle-closure glaucoma	sense organs	https://www.dropbox.com/s/qiqce5d6ty4pzhw/365.2-Primaryangle-closureglaucoma-705cases-397761controls.mh.pdf?dl=0
366	20352	388609	Cataract	sense organs	https://www.dropbox.com/s/yps06ycu5ads1ol/366-Cataract-20352cases-388609controls.mh.pdf?dl=0
366.2	8369	388609	Senile cataract	sense organs	https://www.dropbox.com/s/7ksdu00t3ploe4e/366.2-Senilecataract-8369cases-388609controls.mh.pdf?dl=0
367	2431	406530	Disorders of refraction and accommodation; blindness and low vision	sense organs	https://www.dropbox.com/s/nle44komtqnqyre/367-Disordersofrefractionandaccommodation-blindnessandlowvision-2431cases-406530controls.mh.pdf?dl=0
367.1	1257	406530	Myopia	sense organs	https://www.dropbox.com/s/ow2h1t963way34a/367.1-Myopia-1257cases-406530controls.mh.pdf?dl=0
367.9	723	406530	Blindness and low vision	sense organs	https://www.dropbox.com/s/sgfl6grxxj6n57k/367.9-Blindnessandlowvision-723cases-406530controls.mh.pdf?dl=0
368	3307	405654	Visual disturbances	sense organs	https://www.dropbox.com/s/9pz0l6yk0ol9zf8/368-Visualdisturbances-3307cases-405654controls.mh.pdf?dl=0
368.1	538	405654	Amblyopia	sense organs	https://www.dropbox.com/s/acl4xhkc3siruzq/368.1-Amblyopia-538cases-405654controls.mh.pdf?dl=0
368.2	732	405654	Diplopia and disorders of binocular vision	sense organs	https://www.dropbox.com/s/40vy5bp5wnfbf90/368.2-Diplopiaanddisordersofbinocularvision-732cases-405654controls.mh.pdf?dl=0
368.9	615	405654	Subjective visual disturbances	sense organs	https://www.dropbox.com/s/t8w47oz8n3b9rm8/368.9-Subjectivevisualdisturbances-615cases-405654controls.mh.pdf?dl=0
369	560	399306	Infection of the eye	sense organs	https://www.dropbox.com/s/tvv5far8w3q2wgb/369-Infectionoftheeye-560cases-399306controls.mh.pdf?dl=0
371	3174	399306	Inflammation of the eye	sense organs	https://www.dropbox.com/s/ww1mgi8y41mm0xz/371-Inflammationoftheeye-3174cases-399306controls.mh.pdf?dl=0
371.3	2396	399306	Inflammation of eyelids	sense organs	https://www.dropbox.com/s/h43yz3i1hj745ns/371.3-Inflammationofeyelids-2396cases-399306controls.mh.pdf?dl=0
372	765	399306	Disorders of conjunctiva	sense organs	https://www.dropbox.com/s/bn4dovao1jmgduw/372-Disordersofconjunctiva-765cases-399306controls.mh.pdf?dl=0
374	5726	399306	Other disorders of eyelids	sense organs	https://www.dropbox.com/s/bq7wumybizc8o9b/374-Otherdisordersofeyelids-5726cases-399306controls.mh.pdf?dl=0
374.1	1068	399306	Ectropion or entropion	sense organs	https://www.dropbox.com/s/rigqdrubhaje8u4/374.1-Ectropionorentropion-1068cases-399306controls.mh.pdf?dl=0
374.3	1834	399306	Ptosis of eyelid	sense organs	https://www.dropbox.com/s/xj9stzxrqbbbv9a/374.3-Ptosisofeyelid-1834cases-399306controls.mh.pdf?dl=0
375	2218	401245	Disorders of lacrimal system	sense organs	https://www.dropbox.com/s/cyzfqhnor70q4dc/375-Disordersoflacrimalsystem-2218cases-401245controls.mh.pdf?dl=0
375.2	899	401245	Epiphora	sense organs	https://www.dropbox.com/s/04l36sw8irsjfwi/375.2-Epiphora-899cases-401245controls.mh.pdf?dl=0
378	1442	401245	Strabismus and other disorders of binocular eye movements	sense organs	https://www.dropbox.com/s/k0saj2eelz5yy22/378-Strabismusandotherdisordersofbinoculareyemovements-1442cases-401245controls.mh.pdf?dl=0
378.1	918	401245	Strabismus (not specified as paralytic)	sense organs	https://www.dropbox.com/s/r3x73hnu465w9vf/378.1-Strabismus-notspecifiedasparalytic--918cases-401245controls.mh.pdf?dl=0
379	3910	401245	Other disorders of eye	sense organs	https://www.dropbox.com/s/jvrhc8o61dt87s6/379-Otherdisordersofeye-3910cases-401245controls.mh.pdf?dl=0
379.2	1372	401245	Disorders of vitreous body	sense organs	https://www.dropbox.com/s/pbnwqkgmqc56jey/379.2-Disordersofvitreousbody-1372cases-401245controls.mh.pdf?dl=0
379.3	1825	401245	Aphakia and other disorders of lens	sense organs	https://www.dropbox.com/s/klby1bbaf7sgdf1/379.3-Aphakiaandotherdisordersoflens-1825cases-401245controls.mh.pdf?dl=0
380	1451	407510	Disorders of external ear	sense organs	https://www.dropbox.com/s/pv2t5nt50rvxwyi/380-Disordersofexternalear-1451cases-407510controls.mh.pdf?dl=0
380.1	524	407510	Otitis externa	sense organs	https://www.dropbox.com/s/2p2mi44zab0w1q7/380.1-Otitisexterna-524cases-407510controls.mh.pdf?dl=0
381	2259	404888	Otitis media and Eustachian tube disorders	sense organs	https://www.dropbox.com/s/b9yp9911aovpvfj/381-OtitismediaandEustachiantubedisorders-2259cases-404888controls.mh.pdf?dl=0
381.1	1824	404888	Otitis media	sense organs	https://www.dropbox.com/s/lhl7r60m8rkxk8z/381.1-Otitismedia-1824cases-404888controls.mh.pdf?dl=0
381.11	856	404888	Suppurative and unspecified otitis media	sense organs	https://www.dropbox.com/s/14vdmc1y9t0ahux/381.11-Suppurativeandunspecifiedotitismedia-856cases-404888controls.mh.pdf?dl=0
384	1364	404888	Other disorders of tympanic membrane	sense organs	https://www.dropbox.com/s/v7p3vcxwq3gxq89/384-Otherdisordersoftympanicmembrane-1364cases-404888controls.mh.pdf?dl=0
384.4	1044	404888	Perforation of tympanic membrane	sense organs	https://www.dropbox.com/s/ei5qow120h3n8lz/384.4-Perforationoftympanicmembrane-1044cases-404888controls.mh.pdf?dl=0
385	828	404888	Other disorders of middle ear and mastoid	sense organs	https://www.dropbox.com/s/ku6ivk8x860h9rd/385-Otherdisordersofmiddleearandmastoid-828cases-404888controls.mh.pdf?dl=0
385.3	608	404888	Cholesteatoma	sense organs	https://www.dropbox.com/s/bnej9btpgmwbddv/385.3-Cholesteatoma-608cases-404888controls.mh.pdf?dl=0
386	6134	402827	Vertiginous syndromes and other disorders of vestibular system	sense organs	https://www.dropbox.com/s/388g8usn8s2kap4/386-Vertiginoussyndromesandotherdisordersofvestibularsystem-6134cases-402827controls.mh.pdf?dl=0
386.1	578	402827	Meniere's disease	sense organs	https://www.dropbox.com/s/putl0f9tn83741u/386.1-Menieresdisease-578cases-402827controls.mh.pdf?dl=0
386.3	767	402827	Labyrinthitis	sense organs	https://www.dropbox.com/s/e9sd25g53pjdak0/386.3-Labyrinthitis-767cases-402827controls.mh.pdf?dl=0
386.9	4611	402827	Dizziness and giddiness (Light-headedness and vertigo)	sense organs	https://www.dropbox.com/s/befy6asj6ig70bo/386.9-Dizzinessandgiddiness-Light-headednessandvertigo--4611cases-402827controls.mh.pdf?dl=0
389	4256	404562	Hearing loss	sense organs	https://www.dropbox.com/s/vuoeizwmzaiczpz/389-Hearingloss-4256cases-404562controls.mh.pdf?dl=0
389.4	515	404562	Tinnitus	sense organs	https://www.dropbox.com/s/3ehxq9uftcd6xrb/389.4-Tinnitus-515cases-404562controls.mh.pdf?dl=0
394	4895	402421	Rheumatic disease of the heart valves	circulatory system	https://www.dropbox.com/s/gj7n0lnroug40cd/394-Rheumaticdiseaseoftheheartvalves-4895cases-402421controls.mh.pdf?dl=0
394.2	2985	402421	Mitral valve disease	circulatory system	https://www.dropbox.com/s/dwon5o79eq6db7k/394.2-Mitralvalvedisease-2985cases-402421controls.mh.pdf?dl=0
394.3	1260	402421	Aortic valve disease	circulatory system	https://www.dropbox.com/s/w1y0yms21r9s1j7/394.3-Aorticvalvedisease-1260cases-402421controls.mh.pdf?dl=0
394.7	1058	402421	Disease of tricuspid valve	circulatory system	https://www.dropbox.com/s/p5fenni6baeeahg/394.7-Diseaseoftricuspidvalve-1058cases-402421controls.mh.pdf?dl=0
395	4239	402421	Heart valve disorders	circulatory system	https://www.dropbox.com/s/jt2pn3aih1iz6ic/395-Heartvalvedisorders-4239cases-402421controls.mh.pdf?dl=0
395.1	2892	402421	Nonrheumatic mitral valve disorders	circulatory system	https://www.dropbox.com/s/u6w531m4bvaa16r/395.1-Nonrheumaticmitralvalvedisorders-2892cases-402421controls.mh.pdf?dl=0
395.6	1499	402421	Heart valve replaced	circulatory system	https://www.dropbox.com/s/74s8avfsqupxi19/395.6-Heartvalvereplaced-1499cases-402421controls.mh.pdf?dl=0
396	1049	402421	Abnormal heart sounds	circulatory system	https://www.dropbox.com/s/21l7mj84zkzcuoq/396-Abnormalheartsounds-1049cases-402421controls.mh.pdf?dl=0
401	77977	330366	Hypertension	circulatory system	https://www.dropbox.com/s/7x2s1abf2ux4mdc/401-Hypertension-77977cases-330366controls.mh.pdf?dl=0
401.1	77723	330366	Essential hypertension	circulatory system	https://www.dropbox.com/s/nq7drvwkv8zz8q3/401.1-Essentialhypertension-77723cases-330366controls.mh.pdf?dl=0
401.2	1719	330366	Hypertensive heart and/or renal disease	circulatory system	https://www.dropbox.com/s/8m4sc13cwprz5pw/401.2-Hypertensiveheartandorrenaldisease-1719cases-330366controls.mh.pdf?dl=0
401.22	1548	330366	Hypertensive chronic kidney disease	circulatory system	https://www.dropbox.com/s/u23g9lvz2fy5fm1/401.22-Hypertensivechronickidneydisease-1548cases-330366controls.mh.pdf?dl=0
402	1487	330366	Elevated blood pressure reading without diagnosis of hypertension	circulatory system	https://www.dropbox.com/s/0dxlijq42ac6see/402-Elevatedbloodpressurereadingwithoutdiagnosisofhypertension-1487cases-330366controls.mh.pdf?dl=0
411	31355	377103	Ischemic Heart Disease	circulatory system	https://www.dropbox.com/s/4tbww4p8ffieidk/411-IschemicHeartDisease-31355cases-377103controls.mh.pdf?dl=0
411.1	5181	377103	Unstable angina (intermediate coronary syndrome)	circulatory system	https://www.dropbox.com/s/rjr3vw61h3rjntl/411.1-Unstableangina-intermediatecoronarysyndrome--5181cases-377103controls.mh.pdf?dl=0
411.2	11703	377103	Myocardial infarction	circulatory system	https://www.dropbox.com/s/20jpysq7uywmpg3/411.2-Myocardialinfarction-11703cases-377103controls.mh.pdf?dl=0
411.3	16175	377103	Angina pectoris	circulatory system	https://www.dropbox.com/s/1wr7k6yslvc7446/411.3-Anginapectoris-16175cases-377103controls.mh.pdf?dl=0
411.4	20023	377103	Coronary atherosclerosis	circulatory system	https://www.dropbox.com/s/orl646shkqykigo/411.4-Coronaryatherosclerosis-20023cases-377103controls.mh.pdf?dl=0
411.41	698	377103	Aneurysm and dissection of heart	circulatory system	https://www.dropbox.com/s/zdljg058z3yai9y/411.41-Aneurysmanddissectionofheart-698cases-377103controls.mh.pdf?dl=0
411.8	14921	377103	Other chronic ischemic heart disease, unspecified	circulatory system	https://www.dropbox.com/s/57vl0iadyl3cwcg/411.8-Otherchronicischemicheartdisease-unspecified-14921cases-377103controls.mh.pdf?dl=0
411.9	1169	377103	Other acute and subacute forms of ischemic heart disease	circulatory system	https://www.dropbox.com/s/tht9toi9zyqkx56/411.9-Otheracuteandsubacuteformsofischemicheartdisease-1169cases-377103controls.mh.pdf?dl=0
414	1796	377103	Other forms of chronic heart disease	circulatory system	https://www.dropbox.com/s/ux6g17guhg0di6v/414-Otherformsofchronicheartdisease-1796cases-377103controls.mh.pdf?dl=0
415	4257	402375	Pulmonary heart disease	circulatory system	https://www.dropbox.com/s/ele1ox0t941rkm5/415-Pulmonaryheartdisease-4257cases-402375controls.mh.pdf?dl=0
415.2	590	402375	Chronic pulmonary heart disease	circulatory system	https://www.dropbox.com/s/y2juvq1rotb82q7/415.2-Chronicpulmonaryheartdisease-590cases-402375controls.mh.pdf?dl=0
416	2573	402375	Cardiomegaly	circulatory system	https://www.dropbox.com/s/a435pmvlhf5ingr/416-Cardiomegaly-2573cases-402375controls.mh.pdf?dl=0
418	31429	377532	Nonspecific chest pain	circulatory system	https://www.dropbox.com/s/bwl0zzcy7sqc1ll/418-Nonspecificchestpain-31429cases-377532controls.mh.pdf?dl=0
418.1	3582	377532	Precordial pain	circulatory system	https://www.dropbox.com/s/se36eb6pl7zqxip/418.1-Precordialpain-3582cases-377532controls.mh.pdf?dl=0
420	2020	405779	Carditis	circulatory system	https://www.dropbox.com/s/tus8yk3z3w0sqxp/420-Carditis-2020cases-405779controls.mh.pdf?dl=0
420.2	1273	405779	Pericarditis	circulatory system	https://www.dropbox.com/s/so8cm4cqukqojxz/420.2-Pericarditis-1273cases-405779controls.mh.pdf?dl=0
420.3	686	405779	Endocarditis	circulatory system	https://www.dropbox.com/s/od5841f0z6l2gen/420.3-Endocarditis-686cases-405779controls.mh.pdf?dl=0
425	1247	405779	Cardiomyopathy	circulatory system	https://www.dropbox.com/s/zcml2pxizrvn19f/425-Cardiomyopathy-1247cases-405779controls.mh.pdf?dl=0
425.1	1208	405779	Primary/intrinsic cardiomyopathies	circulatory system	https://www.dropbox.com/s/6xf4pyamugf4hra/425.1-Primaryintrinsiccardiomyopathies-1208cases-405779controls.mh.pdf?dl=0
426	6959	380919	Cardiac conduction disorders	circulatory system	https://www.dropbox.com/s/dgqxd2d0xr9wsev/426-Cardiacconductiondisorders-6959cases-380919controls.mh.pdf?dl=0
426.2	2125	380919	Atrioventricular [AV] block	circulatory system	https://www.dropbox.com/s/5ir1zo72209bclf/426.2-Atrioventricular-AV-block-2125cases-380919controls.mh.pdf?dl=0
426.21	988	380919	First degree AV block	circulatory system	https://www.dropbox.com/s/daihnb3mqz8plme/426.21-FirstdegreeAVblock-988cases-380919controls.mh.pdf?dl=0
426.24	587	380919	Atrioventricular block, complete	circulatory system	https://www.dropbox.com/s/3k3rjiglupy1jdo/426.24-Atrioventricularblock-complete-587cases-380919controls.mh.pdf?dl=0
426.3	3353	380919	Bundle branch block	circulatory system	https://www.dropbox.com/s/ylyy8fyq5p1zfms/426.3-Bundlebranchblock-3353cases-380919controls.mh.pdf?dl=0
426.31	1498	380919	Right bundle branch block	circulatory system	https://www.dropbox.com/s/fmln97xzyuiirqg/426.31-Rightbundlebranchblock-1498cases-380919controls.mh.pdf?dl=0
426.32	1757	380919	Left bundle branch block	circulatory system	https://www.dropbox.com/s/p51y8w3dcsla31b/426.32-Leftbundlebranchblock-1757cases-380919controls.mh.pdf?dl=0
426.9	2487	380919	Cardiac pacemaker/device in situ	circulatory system	https://www.dropbox.com/s/ir7e40m569ga7rv/426.9-Cardiacpacemakerdeviceinsitu-2487cases-380919controls.mh.pdf?dl=0
426.91	2283	380919	Cardiac pacemaker in situ	circulatory system	https://www.dropbox.com/s/yz94tnommmrzg2w/426.91-Cardiacpacemakerinsitu-2283cases-380919controls.mh.pdf?dl=0
427	24681	380919	Cardiac dysrhythmias	circulatory system	https://www.dropbox.com/s/zy2r6ojc5d6a1fh/427-Cardiacdysrhythmias-24681cases-380919controls.mh.pdf?dl=0
427.1	3225	380919	Paroxysmal tachycardia, unspecified	circulatory system	https://www.dropbox.com/s/xk0pgs1dsnte8yz/427.1-Paroxysmaltachycardia-unspecified-3225cases-380919controls.mh.pdf?dl=0
427.11	2359	380919	Paroxysmal supraventricular tachycardia	circulatory system	https://www.dropbox.com/s/hn3skdmws0819h4/427.11-Paroxysmalsupraventriculartachycardia-2359cases-380919controls.mh.pdf?dl=0
427.12	938	380919	Paroxysmal ventricular tachycardia	circulatory system	https://www.dropbox.com/s/3sgh3a7jlucygvs/427.12-Paroxysmalventriculartachycardia-938cases-380919controls.mh.pdf?dl=0
427.2	14820	380919	Atrial fibrillation and flutter	circulatory system	https://www.dropbox.com/s/h18rlqtxgxxiypc/427.2-Atrialfibrillationandflutter-14820cases-380919controls.mh.pdf?dl=0
427.3	3236	380919	Other specified cardiac dysrhythmias	circulatory system	https://www.dropbox.com/s/izvt7a8qp05lxld/427.3-Otherspecifiedcardiacdysrhythmias-3236cases-380919controls.mh.pdf?dl=0
427.4	1137	380919	Cardiac arrest and ventricular fibrillation	circulatory system	https://www.dropbox.com/s/2kmfuvi1nr8boa8/427.4-Cardiacarrestandventricularfibrillation-1137cases-380919controls.mh.pdf?dl=0
427.42	927	380919	Cardiac arrest	circulatory system	https://www.dropbox.com/s/7csx5px2whxnrtw/427.42-Cardiacarrest-927cases-380919controls.mh.pdf?dl=0
427.5	922	380919	Arrhythmia (cardiac) NOS	circulatory system	https://www.dropbox.com/s/m7er22ztudqwkx3/427.5-Arrhythmia-cardiac-NOS-922cases-380919controls.mh.pdf?dl=0
427.6	536	380919	Premature beats	circulatory system	https://www.dropbox.com/s/o1qagyc8dmpqffi/427.6-Prematurebeats-536cases-380919controls.mh.pdf?dl=0
427.7	2193	380919	Tachycardia NOS	circulatory system	https://www.dropbox.com/s/f7q2zqp0awy5tcq/427.7-TachycardiaNOS-2193cases-380919controls.mh.pdf?dl=0
427.9	3832	380919	Palpitations	circulatory system	https://www.dropbox.com/s/ei6bpbd6hcoo4m6/427.9-Palpitations-3832cases-380919controls.mh.pdf?dl=0
428	5415	402834	Congestive heart failure; nonhypertensive	circulatory system	https://www.dropbox.com/s/lgjhiiu3lvzm32s/428-Congestiveheartfailure-nonhypertensive-5415cases-402834controls.mh.pdf?dl=0
428.1	2031	402834	Congestive heart failure (CHF) NOS	circulatory system	https://www.dropbox.com/s/vou7rq6nkz10ef1/428.1-Congestiveheartfailure-CHF-NOS-2031cases-402834controls.mh.pdf?dl=0
428.2	4269	402834	Heart failure NOS	circulatory system	https://www.dropbox.com/s/zby2z40f73nu63w/428.2-HeartfailureNOS-4269cases-402834controls.mh.pdf?dl=0
429	796	402834	Ill-defined descriptions and complications of heart disease	circulatory system	https://www.dropbox.com/s/s7pmvto02hu966q/429-Ill-defineddescriptionsandcomplicationsofheartdisease-796cases-402834controls.mh.pdf?dl=0
429.2	524	402834	Abnormal function study of cardiovascular system	circulatory system	https://www.dropbox.com/s/m67az0z78qvu2kz/429.2-Abnormalfunctionstudyofcardiovascularsystem-524cases-402834controls.mh.pdf?dl=0
430	1796	399017	Intracranial hemorrhage	circulatory system	https://www.dropbox.com/s/9vf84muk1yvzy81/430-Intracranialhemorrhage-1796cases-399017controls.mh.pdf?dl=0
430.1	812	399017	Subarachnoid hemorrhage	circulatory system	https://www.dropbox.com/s/tdxb6qbngxp06im/430.1-Subarachnoidhemorrhage-812cases-399017controls.mh.pdf?dl=0
430.2	700	399017	Intracerebral hemorrhage	circulatory system	https://www.dropbox.com/s/tcuknj4ycp6u9kt/430.2-Intracerebralhemorrhage-700cases-399017controls.mh.pdf?dl=0
433	8742	399017	Cerebrovascular disease	circulatory system	https://www.dropbox.com/s/38ydws6spzz1swf/433-Cerebrovasculardisease-8742cases-399017controls.mh.pdf?dl=0
433.1	1185	399017	Occlusion and stenosis of precerebral arteries	circulatory system	https://www.dropbox.com/s/kgvedcrf2bhgshx/433.1-Occlusionandstenosisofprecerebralarteries-1185cases-399017controls.mh.pdf?dl=0
433.2	4134	399017	Occlusion of cerebral arteries	circulatory system	https://www.dropbox.com/s/kjt3iflojtkxek7/433.2-Occlusionofcerebralarteries-4134cases-399017controls.mh.pdf?dl=0
433.21	1501	399017	Cerebral artery occlusion, with cerebral infarction	circulatory system	https://www.dropbox.com/s/oufrf4jf4u67txl/433.21-Cerebralarteryocclusion-withcerebralinfarction-1501cases-399017controls.mh.pdf?dl=0
433.3	2920	399017	Cerebral ischemia	circulatory system	https://www.dropbox.com/s/1yl3ual1sxq575a/433.3-Cerebralischemia-2920cases-399017controls.mh.pdf?dl=0
433.31	2146	399017	Transient cerebral ischemia	circulatory system	https://www.dropbox.com/s/rp949lhfp75t8s5/433.31-Transientcerebralischemia-2146cases-399017controls.mh.pdf?dl=0
433.8	1263	399017	Late effects of cerebrovascular disease	circulatory system	https://www.dropbox.com/s/q6qrvjtpxbqa4hr/433.8-Lateeffectsofcerebrovasculardisease-1263cases-399017controls.mh.pdf?dl=0
440	1324	400595	Atherosclerosis	circulatory system	https://www.dropbox.com/s/ap40905vegderpj/440-Atherosclerosis-1324cases-400595controls.mh.pdf?dl=0
440.2	811	400595	Atherosclerosis of the extremities	circulatory system	https://www.dropbox.com/s/7ycd7r5ee6vd4xl/440.2-Atherosclerosisoftheextremities-811cases-400595controls.mh.pdf?dl=0
441	576	400595	Vascular insufficiency of intestine	circulatory system	https://www.dropbox.com/s/e1ki50sscf6lwsj/441-Vascularinsufficiencyofintestine-576cases-400595controls.mh.pdf?dl=0
442	1808	400595	Other aneurysm	circulatory system	https://www.dropbox.com/s/h5m1z5iewmb825j/442-Otheraneurysm-1808cases-400595controls.mh.pdf?dl=0
442.1	1374	400595	Aortic aneurysm	circulatory system	https://www.dropbox.com/s/9b5o5svbaco2sks/442.1-Aorticaneurysm-1374cases-400595controls.mh.pdf?dl=0
442.11	903	400595	Abdominal aortic aneurysm	circulatory system	https://www.dropbox.com/s/3n2yy3i79wlk1c8/442.11-Abdominalaorticaneurysm-903cases-400595controls.mh.pdf?dl=0
443	3927	400595	Peripheral vascular disease	circulatory system	https://www.dropbox.com/s/vsux6op7u8xs1zx/443-Peripheralvasculardisease-3927cases-400595controls.mh.pdf?dl=0
443.1	1148	400595	Raynaud's syndrome	circulatory system	https://www.dropbox.com/s/4vzcbzgug1no3pg/443.1-Raynaudssyndrome-1148cases-400595controls.mh.pdf?dl=0
443.9	2566	400595	Peripheral vascular disease, unspecified	circulatory system	https://www.dropbox.com/s/pgfokkct0rvm0nq/443.9-Peripheralvasculardisease-unspecified-2566cases-400595controls.mh.pdf?dl=0
444	921	400595	Arterial embolism and thrombosis	circulatory system	https://www.dropbox.com/s/rkz83g33gfexv0g/444-Arterialembolismandthrombosis-921cases-400595controls.mh.pdf?dl=0
444.1	557	400595	Arterial embolism and thrombosis of lower extremity artery	circulatory system	https://www.dropbox.com/s/jntz2g0h9219low/444.1-Arterialembolismandthrombosisoflowerextremityartery-557cases-400595controls.mh.pdf?dl=0
446	828	400595	Polyarteritis nodosa and allied conditions	circulatory system	https://www.dropbox.com/s/tbmxhh7shv6pso0/446-Polyarteritisnodosaandalliedconditions-828cases-400595controls.mh.pdf?dl=0
447	1333	400595	Other disorders of arteries and arterioles	circulatory system	https://www.dropbox.com/s/wvvo1x8lf0ehpf3/447-Otherdisordersofarteriesandarterioles-1333cases-400595controls.mh.pdf?dl=0
447.1	873	400595	Stricture of artery	circulatory system	https://www.dropbox.com/s/tqnjd62ctu5um0x/447.1-Strictureofartery-873cases-400595controls.mh.pdf?dl=0
450	705	408256	Noninfectious disorders of lymphatic channels	circulatory system	https://www.dropbox.com/s/09evu2yw3z8d8ki/450-Noninfectiousdisordersoflymphaticchannels-705cases-408256controls.mh.pdf?dl=0
451	3900	369592	Phlebitis and thrombophlebitis	circulatory system	https://www.dropbox.com/s/1beywl35c0ovsn7/451-Phlebitisandthrombophlebitis-3900cases-369592controls.mh.pdf?dl=0
451.2	3587	369592	Phlebitis and thrombophlebitis of lower extremities	circulatory system	https://www.dropbox.com/s/0laiik6aggqtyoa/451.2-Phlebitisandthrombophlebitisoflowerextremities-3587cases-369592controls.mh.pdf?dl=0
452	558	369592	Other venous embolism and thrombosis	circulatory system	https://www.dropbox.com/s/x662mzajiumpqha/452-Othervenousembolismandthrombosis-558cases-369592controls.mh.pdf?dl=0
454	12172	369592	Varicose veins	circulatory system	https://www.dropbox.com/s/m9r9o63h8a0kbhk/454-Varicoseveins-12172cases-369592controls.mh.pdf?dl=0
454.1	11697	369592	Varicose veins of lower extremity	circulatory system	https://www.dropbox.com/s/641noqi7emud2vd/454.1-Varicoseveinsoflowerextremity-11697cases-369592controls.mh.pdf?dl=0
454.11	633	369592	Varicose veins of lower extremity, symptomtic	circulatory system	https://www.dropbox.com/s/apustqyzp1sno30/454.11-Varicoseveinsoflowerextremity-symptomtic-633cases-369592controls.mh.pdf?dl=0
455	23896	369592	Hemorrhoids	circulatory system	https://www.dropbox.com/s/oiihdsd86byhwbh/455-Hemorrhoids-23896cases-369592controls.mh.pdf?dl=0
458	5827	387905	Hypotension	circulatory system	https://www.dropbox.com/s/lk2rf1dqwj14s2v/458-Hypotension-5827cases-387905controls.mh.pdf?dl=0
458.1	1347	387905	Orthostatic hypotension	circulatory system	https://www.dropbox.com/s/bbp8b7mdbwxg9ag/458.1-Orthostatichypotension-1347cases-387905controls.mh.pdf?dl=0
458.9	3518	387905	Hypotension NOS	circulatory system	https://www.dropbox.com/s/lybwkt4cpb1wdaj/458.9-HypotensionNOS-3518cases-387905controls.mh.pdf?dl=0
459	16544	387905	Other disorders of circulatory system	circulatory system	https://www.dropbox.com/s/jolyo89ahymdlgx/459-Otherdisordersofcirculatorysystem-16544cases-387905controls.mh.pdf?dl=0
459.9	16366	387905	Circulatory disease NEC	circulatory system	https://www.dropbox.com/s/x16wgj9o40tsk51/459.9-CirculatorydiseaseNEC-16366cases-387905controls.mh.pdf?dl=0
465	2335	406447	Acute upper respiratory infections of multiple or unspecified sites	respiratory	https://www.dropbox.com/s/d4lvubv6t57tj26/465-Acuteupperrespiratoryinfectionsofmultipleorunspecifiedsites-2335cases-406447controls.mh.pdf?dl=0
465.2	870	406447	Acute pharyngitis	respiratory	https://www.dropbox.com/s/mfcf80uy8xjvt79/465.2-Acutepharyngitis-870cases-406447controls.mh.pdf?dl=0
470	4939	390045	Septal Deviations/Turbinate Hypertrophy	respiratory	https://www.dropbox.com/s/xlothvqc5ct7k3n/470-SeptalDeviationsTurbinateHypertrophy-4939cases-390045controls.mh.pdf?dl=0
471	3311	390045	Nasal polyps	respiratory	https://www.dropbox.com/s/eck501kg7x1s8w2/471-Nasalpolyps-3311cases-390045controls.mh.pdf?dl=0
472	966	390045	Chronic pharyngitis and nasopharyngitis	respiratory	https://www.dropbox.com/s/sdbhcycze6a9qvo/472-Chronicpharyngitisandnasopharyngitis-966cases-390045controls.mh.pdf?dl=0
473	2630	390045	Diseases of the larynx and vocal cords	respiratory	https://www.dropbox.com/s/djpbidut6ajesek/473-Diseasesofthelarynxandvocalcords-2630cases-390045controls.mh.pdf?dl=0
473.4	1086	390045	Voice disturbance	respiratory	https://www.dropbox.com/s/5vehv6bdo04vekq/473.4-Voicedisturbance-1086cases-390045controls.mh.pdf?dl=0
474	2013	390045	Acute and chronic tonsillitis	respiratory	https://www.dropbox.com/s/ibr1a6h52rk53ik/474-Acuteandchronictonsillitis-2013cases-390045controls.mh.pdf?dl=0
474.1	614	390045	Acute tonsillitis	respiratory	https://www.dropbox.com/s/6j66ig75nv10xfg/474.1-Acutetonsillitis-614cases-390045controls.mh.pdf?dl=0
474.2	1126	390045	Chronic tonsillitis and adenoiditis	respiratory	https://www.dropbox.com/s/4quwykg9q9rax1q/474.2-Chronictonsillitisandadenoiditis-1126cases-390045controls.mh.pdf?dl=0
475	2602	390045	Chronic sinusitis	respiratory	https://www.dropbox.com/s/cqhwnfg6tzyj2or/475-Chronicsinusitis-2602cases-390045controls.mh.pdf?dl=0
476	1060	390045	Allergic rhinitis	respiratory	https://www.dropbox.com/s/6qnbkih20iqlxaz/476-Allergicrhinitis-1060cases-390045controls.mh.pdf?dl=0
477	2456	390045	Epistaxis or throat hemorrhage	respiratory	https://www.dropbox.com/s/j0x5bfiriy9joxg/477-Epistaxisorthroathemorrhage-2456cases-390045controls.mh.pdf?dl=0
479	4101	390045	Other upper respiratory disease	respiratory	https://www.dropbox.com/s/0pd5ipeze8hr3qy/479-Otherupperrespiratorydisease-4101cases-390045controls.mh.pdf?dl=0
480	10059	398538	Pneumonia	respiratory	https://www.dropbox.com/s/2hn5vju2eei50de/480-Pneumonia-10059cases-398538controls.mh.pdf?dl=0
480.1	6710	398538	Bacterial pneumonia	respiratory	https://www.dropbox.com/s/k82y11trvbplxen/480.1-Bacterialpneumonia-6710cases-398538controls.mh.pdf?dl=0
480.11	5951	398538	Pneumococcal pneumonia	respiratory	https://www.dropbox.com/s/msnuc0oednci6wj/480.11-Pneumococcalpneumonia-5951cases-398538controls.mh.pdf?dl=0
495	26332	375505	Asthma	respiratory	https://www.dropbox.com/s/6nxl8zvm5hx5znf/495-Asthma-26332cases-375505controls.mh.pdf?dl=0
496	10502	375505	Chronic airway obstruction	respiratory	https://www.dropbox.com/s/5aa5skzlximzfha/496-Chronicairwayobstruction-10502cases-375505controls.mh.pdf?dl=0
496.1	1727	375505	Emphysema	respiratory	https://www.dropbox.com/s/u95s4z09rf20lky/496.1-Emphysema-1727cases-375505controls.mh.pdf?dl=0
496.2	2934	375505	Chronic bronchitis	respiratory	https://www.dropbox.com/s/vdb18t0o34u0cks/496.2-Chronicbronchitis-2934cases-375505controls.mh.pdf?dl=0
496.21	2698	375505	Obstructive chronic bronchitis	respiratory	https://www.dropbox.com/s/x8627ey85stvkew/496.21-Obstructivechronicbronchitis-2698cases-375505controls.mh.pdf?dl=0
496.3	1882	375505	Bronchiectasis	respiratory	https://www.dropbox.com/s/hrctd4cf0a2xt7h/496.3-Bronchiectasis-1882cases-375505controls.mh.pdf?dl=0
497	631	375505	Bronchitis	respiratory	https://www.dropbox.com/s/i66srqbiuc3bku4/497-Bronchitis-631cases-375505controls.mh.pdf?dl=0
501	586	397411	Pneumonitis due to inhalation of food or vomitus	respiratory	https://www.dropbox.com/s/z6mkz7drbk5hyzr/501-Pneumonitisduetoinhalationoffoodorvomitus-586cases-397411controls.mh.pdf?dl=0
502	887	397411	Postinflammatory pulmonary fibrosis	respiratory	https://www.dropbox.com/s/dfi6t6gf0vv58lc/502-Postinflammatorypulmonaryfibrosis-887cases-397411controls.mh.pdf?dl=0
506	1174	397411	Empyema and pneumothorax	respiratory	https://www.dropbox.com/s/2y7lu16lwmcwa4y/506-Empyemaandpneumothorax-1174cases-397411controls.mh.pdf?dl=0
507	6448	397411	Pleurisy; pleural effusion	respiratory	https://www.dropbox.com/s/4sppuc5nf08aff4/507-Pleurisy-pleuraleffusion-6448cases-397411controls.mh.pdf?dl=0
508	2005	397411	Pulmonary collapse; interstitial and compensatory emphysema	respiratory	https://www.dropbox.com/s/per9uujk60e67qe/508-Pulmonarycollapse-interstitialandcompensatoryemphysema-2005cases-397411controls.mh.pdf?dl=0
509	2565	397411	Respiratory failure, insufficiency, arrest	respiratory	https://www.dropbox.com/s/pwj5la1w4k25zzb/509-Respiratoryfailure-insufficiency-arrest-2565cases-397411controls.mh.pdf?dl=0
509.1	2018	397411	Respiratory failure	respiratory	https://www.dropbox.com/s/9rvepp4ppxdzmi2/509.1-Respiratoryfailure-2018cases-397411controls.mh.pdf?dl=0
509.2	1749	397411	Respiratory insufficiency	respiratory	https://www.dropbox.com/s/tght4p44di5d59b/509.2-Respiratoryinsufficiency-1749cases-397411controls.mh.pdf?dl=0
510	781	408180	Other diseases of lung	respiratory	https://www.dropbox.com/s/8pnxm00jli17iv7/510-Otherdiseasesoflung-781cases-408180controls.mh.pdf?dl=0
512	9128	399833	Other symptoms of respiratory system	respiratory	https://www.dropbox.com/s/s6sb3us014ufrur/512-Othersymptomsofrespiratorysystem-9128cases-399833controls.mh.pdf?dl=0
512.7	5884	399833	Shortness of breath	respiratory	https://www.dropbox.com/s/g897vaxyg7ac3kr/512.7-Shortnessofbreath-5884cases-399833controls.mh.pdf?dl=0
512.8	2884	399833	Cough	respiratory	https://www.dropbox.com/s/6ld67saqhu9eyt1/512.8-Cough-2884cases-399833controls.mh.pdf?dl=0
512.9	912	399833	Other dyspnea	respiratory	https://www.dropbox.com/s/bv4e9p3m6uu0sk1/512.9-Otherdyspnea-912cases-399833controls.mh.pdf?dl=0
513	611	408350	Respiratory abnormalities	respiratory	https://www.dropbox.com/s/9ujxflys3bn5ybp/513-Respiratoryabnormalities-611cases-408350controls.mh.pdf?dl=0
514	2500	406461	Abnormal findings examination of lungs	respiratory	https://www.dropbox.com/s/y8gpncg0xoqd34i/514-Abnormalfindingsexaminationoflungs-2500cases-406461controls.mh.pdf?dl=0
516	2167	406794	Abnormal sputum	respiratory	https://www.dropbox.com/s/nj4ny43q1k9gfn9/516-Abnormalsputum-2167cases-406794controls.mh.pdf?dl=0
516.1	2073	406794	Hemoptysis	respiratory	https://www.dropbox.com/s/n3mg42sza369h5q/516.1-Hemoptysis-2073cases-406794controls.mh.pdf?dl=0
519	9436	399525	Other diseases of respiratory system, not elsewhere classified	respiratory	https://www.dropbox.com/s/2gedxe433pxlhj2/519-Otherdiseasesofrespiratorysystem-notelsewhereclassified-9436cases-399525controls.mh.pdf?dl=0
519.8	8844	399525	Other diseases of respiratory system, NEC	respiratory	https://www.dropbox.com/s/9kdpnmf7451ubbq/519.8-Otherdiseasesofrespiratorysystem-NEC-8844cases-399525controls.mh.pdf?dl=0
520	2449	398136	Disorders of tooth development	digestive	https://www.dropbox.com/s/m1m875emgu2yz19/520-Disordersoftoothdevelopment-2449cases-398136controls.mh.pdf?dl=0
520.2	2364	398136	Disturbances in tooth eruption	digestive	https://www.dropbox.com/s/6p4icelr5atqfhh/520.2-Disturbancesintootheruption-2364cases-398136controls.mh.pdf?dl=0
521	3091	398136	Diseases of hard tissues of teeth	digestive	https://www.dropbox.com/s/godz6f4uuy9h6y1/521-Diseasesofhardtissuesofteeth-3091cases-398136controls.mh.pdf?dl=0
521.1	3051	398136	Dental caries	digestive	https://www.dropbox.com/s/0y2jt6b1k0p9f8b/521.1-Dentalcaries-3051cases-398136controls.mh.pdf?dl=0
522	1795	398136	Diseases of pulp and periapical tissues	digestive	https://www.dropbox.com/s/71sadzacfdpw200/522-Diseasesofpulpandperiapicaltissues-1795cases-398136controls.mh.pdf?dl=0
522.5	1177	398136	Periapical abscess	digestive	https://www.dropbox.com/s/kc3083zih60p41m/522.5-Periapicalabscess-1177cases-398136controls.mh.pdf?dl=0
523	1742	398136	Gingival and periodontal diseases	digestive	https://www.dropbox.com/s/ytbk5m3vlye3w4x/523-Gingivalandperiodontaldiseases-1742cases-398136controls.mh.pdf?dl=0
523.3	1222	398136	Periodontitis (acute or chronic)	digestive	https://www.dropbox.com/s/yfm9ix5x4q3m1ol/523.3-Periodontitis-acuteorchronic--1222cases-398136controls.mh.pdf?dl=0
523.31	668	398136	Acute periodontitis	digestive	https://www.dropbox.com/s/k47h6ou5xeyv8bc/523.31-Acuteperiodontitis-668cases-398136controls.mh.pdf?dl=0
523.32	561	398136	Chronic periodontitis	digestive	https://www.dropbox.com/s/kvyirj7sqzhplcf/523.32-Chronicperiodontitis-561cases-398136controls.mh.pdf?dl=0
525	2689	398136	Other diseases of the teeth and supporting structures	digestive	https://www.dropbox.com/s/d9a2m2s306d5w3a/525-Otherdiseasesoftheteethandsupportingstructures-2689cases-398136controls.mh.pdf?dl=0
526	960	398136	Diseases of the jaws	digestive	https://www.dropbox.com/s/qy85y58wwjrj72s/526-Diseasesofthejaws-960cases-398136controls.mh.pdf?dl=0
527	710	403323	Diseases of the salivary glands	digestive	https://www.dropbox.com/s/952qx7tuxr76c59/527-Diseasesofthesalivaryglands-710cases-403323controls.mh.pdf?dl=0
528	3939	403323	Diseases of the oral soft tissues, excluding lesions specific for gingiva and tongue	digestive	https://www.dropbox.com/s/e4nf1tks24lj3n8/528-Diseasesoftheoralsofttissues-excludinglesionsspecificforgingivaandtongue-3939cases-403323controls.mh.pdf?dl=0
528.5	684	403323	Diseases of lips	digestive	https://www.dropbox.com/s/zaj0hz0b5piq0bw/528.5-Diseasesoflips-684cases-403323controls.mh.pdf?dl=0
529	1236	403323	Diseases and other conditions of the tongue	digestive	https://www.dropbox.com/s/jxg0s6ki708m4d2/529-Diseasesandotherconditionsofthetongue-1236cases-403323controls.mh.pdf?dl=0
530	35852	369275	Diseases of esophagus	digestive	https://www.dropbox.com/s/enavkhbl0pc7es0/530-Diseasesofesophagus-35852cases-369275controls.mh.pdf?dl=0
530.1	32108	369275	Esophagitis, GERD and related diseases	digestive	https://www.dropbox.com/s/oewcr8lx8h539o6/530.1-Esophagitis-GERDandrelateddiseases-32108cases-369275controls.mh.pdf?dl=0
530.11	14223	369275	GERD	digestive	https://www.dropbox.com/s/ut88wdkulpiusu1/530.11-GERD-14223cases-369275controls.mh.pdf?dl=0
530.12	5243	369275	Ulcer of esophagus	digestive	https://www.dropbox.com/s/80ggetwc54l2v5r/530.12-Ulcerofesophagus-5243cases-369275controls.mh.pdf?dl=0
530.14	10551	369275	Reflux esophagitis	digestive	https://www.dropbox.com/s/nc8ig4lxnli8x63/530.14-Refluxesophagitis-10551cases-369275controls.mh.pdf?dl=0
530.2	1672	369275	Esophageal bleeding (varices/hemorrhage)	digestive	https://www.dropbox.com/s/ouyuzwz3dvmyaob/530.2-Esophagealbleeding-variceshemorrhage--1672cases-369275controls.mh.pdf?dl=0
530.3	1874	369275	Stricture and stenosis of esophagus	digestive	https://www.dropbox.com/s/1z0ql8ab27ea3co/530.3-Strictureandstenosisofesophagus-1874cases-369275controls.mh.pdf?dl=0
530.5	639	369275	Disorders of esophageal motility	digestive	https://www.dropbox.com/s/dvh9pxkf1db27yf/530.5-Disordersofesophagealmotility-639cases-369275controls.mh.pdf?dl=0
530.9	2100	369275	Heartburn	digestive	https://www.dropbox.com/s/yey2reoisnqun0r/530.9-Heartburn-2100cases-369275controls.mh.pdf?dl=0
531	7436	401525	Peptic ulcer (excl. esophageal)	digestive	https://www.dropbox.com/s/8iaa9hip9t792fi/531-Pepticulcer-excl.esophageal--7436cases-401525controls.mh.pdf?dl=0
531.1	617	401525	Hemorrhage from gastrointestinal ulcer	digestive	https://www.dropbox.com/s/ie775g4cg2lpkri/531.1-Hemorrhagefromgastrointestinalulcer-617cases-401525controls.mh.pdf?dl=0
531.2	4109	401525	Gastric ulcer	digestive	https://www.dropbox.com/s/rx50a01j6b6k8z6/531.2-Gastriculcer-4109cases-401525controls.mh.pdf?dl=0
531.3	3002	401525	Duodenal ulcer	digestive	https://www.dropbox.com/s/omendwda44wagj8/531.3-Duodenalulcer-3002cases-401525controls.mh.pdf?dl=0
532	6482	369275	Dysphagia	digestive	https://www.dropbox.com/s/3ztkfgl2mzcjbqa/532-Dysphagia-6482cases-369275controls.mh.pdf?dl=0
535	28941	378124	Gastritis and duodenitis	digestive	https://www.dropbox.com/s/0zmx0s65yqk4jhp/535-Gastritisandduodenitis-28941cases-378124controls.mh.pdf?dl=0
535.1	1184	378124	Acute gastritis	digestive	https://www.dropbox.com/s/n8zq2pup9sknwmz/535.1-Acutegastritis-1184cases-378124controls.mh.pdf?dl=0
535.6	7655	378124	Duodenitis	digestive	https://www.dropbox.com/s/yb2u1eu4tg629na/535.6-Duodenitis-7655cases-378124controls.mh.pdf?dl=0
535.8	8147	378124	Other specified gastritis	digestive	https://www.dropbox.com/s/9efrf5mm926y5o4/535.8-Otherspecifiedgastritis-8147cases-378124controls.mh.pdf?dl=0
537	3404	378124	Other disorders of stomach and duodenum	digestive	https://www.dropbox.com/s/d0el1hogzmusr9w/537-Otherdisordersofstomachandduodenum-3404cases-378124controls.mh.pdf?dl=0
540	3409	405552	Appendiceal conditions	digestive	https://www.dropbox.com/s/vc5czbvgqsjdmpq/540-Appendicealconditions-3409cases-405552controls.mh.pdf?dl=0
540.1	3217	405552	Appendicitis	digestive	https://www.dropbox.com/s/68l58gkd9qo88wj/540.1-Appendicitis-3217cases-405552controls.mh.pdf?dl=0
540.11	2608	405552	Acute appendicitis	digestive	https://www.dropbox.com/s/vnj047tgr0y504m/540.11-Acuteappendicitis-2608cases-405552controls.mh.pdf?dl=0
550	47344	361617	Abdominal hernia	digestive	https://www.dropbox.com/s/ngcfjrw4phyd1q7/550-Abdominalhernia-47344cases-361617controls.mh.pdf?dl=0
550.1	15995	361617	Inguinal hernia	digestive	https://www.dropbox.com/s/a5relqq60q0qug5/550.1-Inguinalhernia-15995cases-361617controls.mh.pdf?dl=0
550.2	27126	361617	Diaphragmatic hernia	digestive	https://www.dropbox.com/s/zx7vybfzgcexi5o/550.2-Diaphragmatichernia-27126cases-361617controls.mh.pdf?dl=0
550.3	651	361617	Femoral hernia	digestive	https://www.dropbox.com/s/2sp1g0xm7y4trne/550.3-Femoralhernia-651cases-361617controls.mh.pdf?dl=0
550.4	3727	361617	Umbilical hernia	digestive	https://www.dropbox.com/s/x79u269ftmucqy9/550.4-Umbilicalhernia-3727cases-361617controls.mh.pdf?dl=0
550.5	3448	361617	Ventral hernia	digestive	https://www.dropbox.com/s/ut9ezh58avxocpc/550.5-Ventralhernia-3448cases-361617controls.mh.pdf?dl=0
555	4528	334783	Inflammatory bowel disease and other gastroenteritis and colitis	digestive	https://www.dropbox.com/s/9hgexkmlq8rw5q8/555-Inflammatoryboweldiseaseandothergastroenteritisandcolitis-4528cases-334783controls.mh.pdf?dl=0
555.1	1743	334783	Regional enteritis	digestive	https://www.dropbox.com/s/z39posdlviu674n/555.1-Regionalenteritis-1743cases-334783controls.mh.pdf?dl=0
555.2	3195	334783	Ulcerative colitis	digestive	https://www.dropbox.com/s/aghzuvmw6hju2yb/555.2-Ulcerativecolitis-3195cases-334783controls.mh.pdf?dl=0
555.21	539	334783	Ulcerative colitis (chronic)	digestive	https://www.dropbox.com/s/a8l49mj3zj4c6d3/555.21-Ulcerativecolitis-chronic--539cases-334783controls.mh.pdf?dl=0
556	1063	334783	Ulceration of the lower GI tract	digestive	https://www.dropbox.com/s/43ofd1xv9sze8l7/556-UlcerationofthelowerGItract-1063cases-334783controls.mh.pdf?dl=0
556.1	674	334783	Ulceration of intestine	digestive	https://www.dropbox.com/s/hx3crb7u7wtat24/556.1-Ulcerationofintestine-674cases-334783controls.mh.pdf?dl=0
557	2103	334783	Intestinal malabsorption (non-celiac)	digestive	https://www.dropbox.com/s/ak3auy2qbp5eyvo/557-Intestinalmalabsorption-non-celiac--2103cases-334783controls.mh.pdf?dl=0
557.1	1855	334783	Celiac disease	digestive	https://www.dropbox.com/s/r9yxm311oqf1h7d/557.1-Celiacdisease-1855cases-334783controls.mh.pdf?dl=0
558	15747	334783	Noninfectious gastroenteritis	digestive	https://www.dropbox.com/s/d09gied8kx6pnus/558-Noninfectiousgastroenteritis-15747cases-334783controls.mh.pdf?dl=0
559	1660	334783	Ileostomy status	digestive	https://www.dropbox.com/s/0eojafao82ldcl3/559-Ileostomystatus-1660cases-334783controls.mh.pdf?dl=0
560	3994	334783	Intestinal obstruction without mention of hernia	digestive	https://www.dropbox.com/s/y7yisi0bmtrbrif/560-Intestinalobstructionwithoutmentionofhernia-3994cases-334783controls.mh.pdf?dl=0
560.1	522	334783	Paralytic ileus	digestive	https://www.dropbox.com/s/63p0waxy5qxiku7/560.1-Paralyticileus-522cases-334783controls.mh.pdf?dl=0
560.3	832	334783	Peritoneal or intestinal adhesions	digestive	https://www.dropbox.com/s/0ghj9qkgqqzk76y/560.3-Peritonealorintestinaladhesions-832cases-334783controls.mh.pdf?dl=0
560.4	3346	334783	Other intestinal obstruction	digestive	https://www.dropbox.com/s/aaoqxzo0fltbb85/560.4-Otherintestinalobstruction-3346cases-334783controls.mh.pdf?dl=0
561	15977	334783	Symptoms involving digestive system	digestive	https://www.dropbox.com/s/tlrjmjm6apl38fg/561-Symptomsinvolvingdigestivesystem-15977cases-334783controls.mh.pdf?dl=0
561.2	1689	334783	Flatulence	digestive	https://www.dropbox.com/s/8mrtxug343zqzv7/561.2-Flatulence-1689cases-334783controls.mh.pdf?dl=0
562	27311	334783	Diverticulosis and diverticulitis	digestive	https://www.dropbox.com/s/2qfcyqucemam77u/562-Diverticulosisanddiverticulitis-27311cases-334783controls.mh.pdf?dl=0
562.1	27268	334783	Diverticulosis	digestive	https://www.dropbox.com/s/8t4cpbkx373oovh/562.1-Diverticulosis-27268cases-334783controls.mh.pdf?dl=0
563	10442	334783	Constipation	digestive	https://www.dropbox.com/s/jsfsb1b29beljyx/563-Constipation-10442cases-334783controls.mh.pdf?dl=0
564	22138	334783	Functional digestive disorders	digestive	https://www.dropbox.com/s/9tthnukmby0xipy/564-Functionaldigestivedisorders-22138cases-334783controls.mh.pdf?dl=0
564.1	5548	334783	Irritable Bowel Syndrome	digestive	https://www.dropbox.com/s/gdqyuvnwyf870tr/564.1-IrritableBowelSyndrome-5548cases-334783controls.mh.pdf?dl=0
564.8	1650	334783	Abnormal findings on exam of gastrointestinal tract/ abdominal area	digestive	https://www.dropbox.com/s/k0po049f46ccacx/564.8-Abnormalfindingsonexamofgastrointestinaltractabdominalarea-1650cases-334783controls.mh.pdf?dl=0
564.9	15392	334783	Personal history of diseases of digestive system	digestive	https://www.dropbox.com/s/rt3qyqq7slxj8je/564.9-Personalhistoryofdiseasesofdigestivesystem-15392cases-334783controls.mh.pdf?dl=0
565	14997	387338	Anal and rectal conditions	digestive	https://www.dropbox.com/s/8v02j9dea88mfuf/565-Analandrectalconditions-14997cases-387338controls.mh.pdf?dl=0
565.1	7408	387338	Anal and rectal polyp	digestive	https://www.dropbox.com/s/rg45jw2koacrdnv/565.1-Analandrectalpolyp-7408cases-387338controls.mh.pdf?dl=0
567	887	387338	Peritonitis and retroperitoneal infections	digestive	https://www.dropbox.com/s/bboglopkr9p1if7/567-Peritonitisandretroperitonealinfections-887cases-387338controls.mh.pdf?dl=0
568	3308	387338	Other disorders of peritoneum	digestive	https://www.dropbox.com/s/5ejy0km2pfosc0i/568-Otherdisordersofperitoneum-3308cases-387338controls.mh.pdf?dl=0
568.1	3108	387338	Peritoneal adhesions (postoperative) (postinfection)	digestive	https://www.dropbox.com/s/7q9ajt001jposum/568.1-Peritonealadhesions-postoperative--postinfection--3108cases-387338controls.mh.pdf?dl=0
569	4200	387338	Other disorders of intestine	digestive	https://www.dropbox.com/s/ofac5c5mc9grak2/569-Otherdisordersofintestine-4200cases-387338controls.mh.pdf?dl=0
571	2895	400055	Chronic liver disease and cirrhosis	digestive	https://www.dropbox.com/s/kwu1d2s7515yrhh/571-Chronicliverdiseaseandcirrhosis-2895cases-400055controls.mh.pdf?dl=0
571.5	1664	400055	Other chronic nonalcoholic liver disease	digestive	https://www.dropbox.com/s/crvnmvxjcio1u6d/571.5-Otherchronicnonalcoholicliverdisease-1664cases-400055controls.mh.pdf?dl=0
571.8	942	400055	Liver abscess and sequelae of chronic liver disease	digestive	https://www.dropbox.com/s/esht8on745rvud8/571.8-Liverabscessandsequelaeofchronicliverdisease-942cases-400055controls.mh.pdf?dl=0
571.81	529	400055	Portal hypertension	digestive	https://www.dropbox.com/s/5pcllbkmn9f1xk0/571.81-Portalhypertension-529cases-400055controls.mh.pdf?dl=0
572	1547	400055	Ascites (non malignant)	digestive	https://www.dropbox.com/s/43wqts4nbgvz3su/572-Ascites-nonmalignant--1547cases-400055controls.mh.pdf?dl=0
573	5847	400055	Other disorders of liver	digestive	https://www.dropbox.com/s/n2467h5vtyezo8d/573-Otherdisordersofliver-5847cases-400055controls.mh.pdf?dl=0
573.5	897	400055	Jaundice (not of newborn)	digestive	https://www.dropbox.com/s/mz5400ltbobdkin/573.5-Jaundice-notofnewborn--897cases-400055controls.mh.pdf?dl=0
573.7	3479	400055	Abnormal results of function study of liver	digestive	https://www.dropbox.com/s/2rutao7xsyqkgb5/573.7-Abnormalresultsoffunctionstudyofliver-3479cases-400055controls.mh.pdf?dl=0
574	16225	391307	Cholelithiasis and cholecystitis	digestive	https://www.dropbox.com/s/l1yax0fv6xnsmrg/574-Cholelithiasisandcholecystitis-16225cases-391307controls.mh.pdf?dl=0
574.1	13777	391307	Cholelithiasis	digestive	https://www.dropbox.com/s/kd9xkniwtydz4zo/574.1-Cholelithiasis-13777cases-391307controls.mh.pdf?dl=0
574.11	1513	391307	Cholelithiasis with acute cholecystitis	digestive	https://www.dropbox.com/s/pij0s0q7ezxiwxq/574.11-Cholelithiasiswithacutecholecystitis-1513cases-391307controls.mh.pdf?dl=0
574.12	5472	391307	Cholelithiasis with other cholecystitis	digestive	https://www.dropbox.com/s/x3ntchrgxqa5486/574.12-Cholelithiasiswithothercholecystitis-5472cases-391307controls.mh.pdf?dl=0
574.2	2634	391307	Calculus of bile duct	digestive	https://www.dropbox.com/s/2bzia290z796chk/574.2-Calculusofbileduct-2634cases-391307controls.mh.pdf?dl=0
574.3	2761	391307	Cholecystitis without cholelithiasis	digestive	https://www.dropbox.com/s/ye69g35ewgapjsn/574.3-Cholecystitiswithoutcholelithiasis-2761cases-391307controls.mh.pdf?dl=0
575	3892	391307	Other biliary tract disease	digestive	https://www.dropbox.com/s/o8bcj77uuctywgn/575-Otherbiliarytractdisease-3892cases-391307controls.mh.pdf?dl=0
575.2	777	391307	Obstruction of bile duct	digestive	https://www.dropbox.com/s/5vavges5ne4kct5/575.2-Obstructionofbileduct-777cases-391307controls.mh.pdf?dl=0
575.7	1412	391307	Other disorders of gallbladder	digestive	https://www.dropbox.com/s/8kdm2rlzoc5iazt/575.7-Otherdisordersofgallbladder-1412cases-391307controls.mh.pdf?dl=0
575.8	1040	391307	Other disorders of biliary tract	digestive	https://www.dropbox.com/s/ram1kaizng9wyfd/575.8-Otherdisordersofbiliarytract-1040cases-391307controls.mh.pdf?dl=0
577	2690	406271	Diseases of pancreas	digestive	https://www.dropbox.com/s/5jhuqged15y4pph/577-Diseasesofpancreas-2690cases-406271controls.mh.pdf?dl=0
577.1	1986	406271	Acute pancreatitis	digestive	https://www.dropbox.com/s/s9guxtw2lcgijem/577.1-Acutepancreatitis-1986cases-406271controls.mh.pdf?dl=0
577.2	514	406271	Chronic pancreatitis	digestive	https://www.dropbox.com/s/be5rh9ihma9u3zh/577.2-Chronicpancreatitis-514cases-406271controls.mh.pdf?dl=0
578	21137	385157	Gastrointestinal hemorrhage	digestive	https://www.dropbox.com/s/rhz1mv6g5c8jpdc/578-Gastrointestinalhemorrhage-21137cases-385157controls.mh.pdf?dl=0
578.1	1961	385157	Hematemesis	digestive	https://www.dropbox.com/s/lt8h1dncz3b20ur/578.1-Hematemesis-1961cases-385157controls.mh.pdf?dl=0
578.2	2639	385157	Blood in stool	digestive	https://www.dropbox.com/s/l3h6l2oeypm7ook/578.2-Bloodinstool-2639cases-385157controls.mh.pdf?dl=0
578.8	13222	385157	Hemorrhage of rectum and anus	digestive	https://www.dropbox.com/s/yjffbfyfw86pi1e/578.8-Hemorrhageofrectumandanus-13222cases-385157controls.mh.pdf?dl=0
578.9	5229	385157	Hemorrhage of gastrointestinal tract	digestive	https://www.dropbox.com/s/uzqfx2riv5yeniy/578.9-Hemorrhageofgastrointestinaltract-5229cases-385157controls.mh.pdf?dl=0
579	3195	385157	Other symptoms involving abdomen and pelvis	digestive	https://www.dropbox.com/s/qbhitkcrhmcejm7/579-Othersymptomsinvolvingabdomenandpelvis-3195cases-385157controls.mh.pdf?dl=0
579.8	1659	385157	Nonspecific abnormal findings in stool contents	digestive	https://www.dropbox.com/s/6uwlnv48j7o44vw/579.8-Nonspecificabnormalfindingsinstoolcontents-1659cases-385157controls.mh.pdf?dl=0
580	1522	397602	Nephritis; nephrosis; renal sclerosis	genitourinary	https://www.dropbox.com/s/udnpq4yz9cj49gz/580-Nephritis-nephrosis-renalsclerosis-1522cases-397602controls.mh.pdf?dl=0
580.1	1033	397602	Glomerulonephritis	genitourinary	https://www.dropbox.com/s/9ccgv7rwcypwj7a/580.1-Glomerulonephritis-1033cases-397602controls.mh.pdf?dl=0
580.14	845	397602	Chronic glomerulonephritis, NOS	genitourinary	https://www.dropbox.com/s/qxp0i108gxc7xg0/580.14-Chronicglomerulonephritis-NOS-845cases-397602controls.mh.pdf?dl=0
585	6985	397602	Renal failure	genitourinary	https://www.dropbox.com/s/o0m6xm3tigxbw7f/585-Renalfailure-6985cases-397602controls.mh.pdf?dl=0
585.1	4521	397602	Acute renal failure	genitourinary	https://www.dropbox.com/s/xvrgywdfquitzuh/585.1-Acuterenalfailure-4521cases-397602controls.mh.pdf?dl=0
585.2	1412	397602	Renal failure NOS	genitourinary	https://www.dropbox.com/s/9cifher797iukjx/585.2-RenalfailureNOS-1412cases-397602controls.mh.pdf?dl=0
585.3	2629	397602	Chronic renal failure [CKD]	genitourinary	https://www.dropbox.com/s/0adno7jlj2c5bdq/585.3-Chronicrenalfailure-CKD--2629cases-397602controls.mh.pdf?dl=0
586	3362	397602	Other disorders of the kidney and ureters	genitourinary	https://www.dropbox.com/s/50yqiixighzkaew/586-Otherdisordersofthekidneyandureters-3362cases-397602controls.mh.pdf?dl=0
586.2	1260	397602	Cyst of kidney, acquired	genitourinary	https://www.dropbox.com/s/zcux5xdl7v3tlta/586.2-Cystofkidney-acquired-1260cases-397602controls.mh.pdf?dl=0
586.4	913	397602	Stricture/obstruction of ureter	genitourinary	https://www.dropbox.com/s/qqnbrpidq19nos3/586.4-Strictureobstructionofureter-913cases-397602controls.mh.pdf?dl=0
590	1324	379936	Pyelonephritis	genitourinary	https://www.dropbox.com/s/7to14lr2kuaan3h/590-Pyelonephritis-1324cases-379936controls.mh.pdf?dl=0
591	12491	379936	Urinary tract infection	genitourinary	https://www.dropbox.com/s/a4b0s9s497riuzj/591-Urinarytractinfection-12491cases-379936controls.mh.pdf?dl=0
592	3088	379936	Cystitis and urethritis	genitourinary	https://www.dropbox.com/s/0p9lzau5qoratez/592-Cystitisandurethritis-3088cases-379936controls.mh.pdf?dl=0
592.1	2948	379936	Cystitis	genitourinary	https://www.dropbox.com/s/u5agcigfwgp9ruz/592.1-Cystitis-2948cases-379936controls.mh.pdf?dl=0
592.12	892	379936	Chronic cystitis	genitourinary	https://www.dropbox.com/s/zqtuusw4w7mfpk8/592.12-Chroniccystitis-892cases-379936controls.mh.pdf?dl=0
593	16409	379936	Hematuria	genitourinary	https://www.dropbox.com/s/372bncctuciejaw/593-Hematuria-16409cases-379936controls.mh.pdf?dl=0
594	6643	401005	Urinary calculus	genitourinary	https://www.dropbox.com/s/ibqko6pub70d8k5/594-Urinarycalculus-6643cases-401005controls.mh.pdf?dl=0
594.1	3191	401005	Calculus of kidney	genitourinary	https://www.dropbox.com/s/kfr852cd75494c7/594.1-Calculusofkidney-3191cases-401005controls.mh.pdf?dl=0
594.2	778	401005	Calculus of lower urinary tract	genitourinary	https://www.dropbox.com/s/nzrfhua2tqpbx9y/594.2-Calculusoflowerurinarytract-778cases-401005controls.mh.pdf?dl=0
594.3	2417	401005	Calculus of ureter	genitourinary	https://www.dropbox.com/s/3453glk7d6g8zdl/594.3-Calculusofureter-2417cases-401005controls.mh.pdf?dl=0
594.8	2055	401005	Renal colic	genitourinary	https://www.dropbox.com/s/d4z0v121i4orhai/594.8-Renalcolic-2055cases-401005controls.mh.pdf?dl=0
595	1951	401005	Hydronephrosis	genitourinary	https://www.dropbox.com/s/lotfznz8cy7oytn/595-Hydronephrosis-1951cases-401005controls.mh.pdf?dl=0
596	9933	394699	Other disorders of bladder	genitourinary	https://www.dropbox.com/s/adafmo2n1dibq9m/596-Otherdisordersofbladder-9933cases-394699controls.mh.pdf?dl=0
596.1	1980	394699	Bladder neck obstruction	genitourinary	https://www.dropbox.com/s/n5ad3d8isnuvf31/596.1-Bladderneckobstruction-1980cases-394699controls.mh.pdf?dl=0
596.5	1664	394699	Functional disorders of bladder	genitourinary	https://www.dropbox.com/s/c3psvt1jmfg7oj6/596.5-Functionaldisordersofbladder-1664cases-394699controls.mh.pdf?dl=0
597	4069	394699	Other disorders of urethra and urinary tract	genitourinary	https://www.dropbox.com/s/naz8i2l5d39n9sq/597-Otherdisordersofurethraandurinarytract-4069cases-394699controls.mh.pdf?dl=0
597.1	3331	394699	Urethral stricture (not specified as infectious)	genitourinary	https://www.dropbox.com/s/8b5p8rdw3jc0u5y/597.1-Urethralstricture-notspecifiedasinfectious--3331cases-394699controls.mh.pdf?dl=0
598	3547	405414	Abnormal findings on examination of urine	genitourinary	https://www.dropbox.com/s/eqej4ilzcu8i9va/598-Abnormalfindingsonexaminationofurine-3547cases-405414controls.mh.pdf?dl=0
599	24031	384930	Other symptoms/disorders or the urinary system	genitourinary	https://www.dropbox.com/s/lcf6gwle9lamu80/599-Othersymptomsdisordersortheurinarysystem-24031cases-384930controls.mh.pdf?dl=0
599.2	6755	384930	Retention of urine	genitourinary	https://www.dropbox.com/s/gpbhti4ompr9ih7/599.2-Retentionofurine-6755cases-384930controls.mh.pdf?dl=0
599.3	1199	384930	Dysuria	genitourinary	https://www.dropbox.com/s/jcl83ih0crel375/599.3-Dysuria-1199cases-384930controls.mh.pdf?dl=0
599.4	8856	384930	Urinary incontinence	genitourinary	https://www.dropbox.com/s/xuxaxanw7rtbu3e/599.4-Urinaryincontinence-8856cases-384930controls.mh.pdf?dl=0
599.5	4037	384930	Frequency of urination and polyuria	genitourinary	https://www.dropbox.com/s/w4vtwebzb1stewo/599.5-Frequencyofurinationandpolyuria-4037cases-384930controls.mh.pdf?dl=0
599.9	1926	384930	Other abnormality of urination	genitourinary	https://www.dropbox.com/s/u0grizq5htnmrki/599.9-Otherabnormalityofurination-1926cases-384930controls.mh.pdf?dl=0
608	2833	389094	Other disorders of male genital organs	genitourinary	https://www.dropbox.com/s/9bc33j7ts9c1hxy/608-Otherdisordersofmalegenitalorgans-2833cases-389094controls.mh.pdf?dl=0
610	3379	401746	Benign mammary dysplasias	genitourinary	https://www.dropbox.com/s/k9tulw8tfu8o7cd/610-Benignmammarydysplasias-3379cases-401746controls.mh.pdf?dl=0
610.1	928	401746	Cystic mastopathy	genitourinary	https://www.dropbox.com/s/zua49bqvorx5p8a/610.1-Cysticmastopathy-928cases-401746controls.mh.pdf?dl=0
610.4	1553	401746	Benign neoplasm of breast	genitourinary	https://www.dropbox.com/s/ls4wxaeh887tsqz/610.4-Benignneoplasmofbreast-1553cases-401746controls.mh.pdf?dl=0
610.8	696	401746	Other specified benign mammary dysplasias	genitourinary	https://www.dropbox.com/s/msxoldnmrizzq73/610.8-Otherspecifiedbenignmammarydysplasias-696cases-401746controls.mh.pdf?dl=0
611	1580	401746	Abnormal findings on mammogram or breast exam	genitourinary	https://www.dropbox.com/s/9eugnkh1akaz7zh/611-Abnormalfindingsonmammogramorbreastexam-1580cases-401746controls.mh.pdf?dl=0
611.3	1525	401746	Lump or mass in breast	genitourinary	https://www.dropbox.com/s/mxptypk4qoaxner/611.3-Lumpormassinbreast-1525cases-401746controls.mh.pdf?dl=0
612	942	401746	Breast conditions, congenital or relating to hormones	genitourinary	https://www.dropbox.com/s/nne94m6h2af9pqx/612-Breastconditions-congenitalorrelatingtohormones-942cases-401746controls.mh.pdf?dl=0
612.2	854	401746	Hypertrophy of breast (Gynecomastia)	genitourinary	https://www.dropbox.com/s/9ptk6qnraiunha7/612.2-Hypertrophyofbreast-Gynecomastia--854cases-401746controls.mh.pdf?dl=0
613	1983	406978	Other nonmalignant breast conditions	genitourinary	https://www.dropbox.com/s/9cx66388r9c7sbx/613-Othernonmalignantbreastconditions-1983cases-406978controls.mh.pdf?dl=0
613.1	723	406978	Inflammatory disease of breast	genitourinary	https://www.dropbox.com/s/jox0a7rl1l2zvwq/613.1-Inflammatorydiseaseofbreast-723cases-406978controls.mh.pdf?dl=0
613.7	704	406978	Other signs and symptoms in breast	genitourinary	https://www.dropbox.com/s/r84dsyeyrf70ta7/613.7-Othersignsandsymptomsinbreast-704cases-406978controls.mh.pdf?dl=0
614	6204	399757	Inflammatory diseases of female pelvic organs	genitourinary	https://www.dropbox.com/s/50ehurwksi3qe7g/614-Inflammatorydiseasesoffemalepelvicorgans-6204cases-399757controls.mh.pdf?dl=0
614.1	2546	399757	Pelvic peritoneal adhesions, female (postoperative) (postinfection)	genitourinary	https://www.dropbox.com/s/bta4nrrkdvtxt60/614.1-Pelvicperitonealadhesions-female-postoperative--postinfection--2546cases-399757controls.mh.pdf?dl=0
614.3	936	399757	Pelvic inflammatory disease (PID)	genitourinary	https://www.dropbox.com/s/js2tkktj8zwh9c3/614.3-Pelvicinflammatorydisease-PID--936cases-399757controls.mh.pdf?dl=0
614.5	2864	399757	Inflammatory disease of cervix, vagina, and vulva	genitourinary	https://www.dropbox.com/s/9g77uglqx7gfomz/614.5-Inflammatorydiseaseofcervix-vagina-andvulva-2864cases-399757controls.mh.pdf?dl=0
614.51	1323	399757	Cervicitis and endocervicitis	genitourinary	https://www.dropbox.com/s/lv1yztgt4xy79tl/614.51-Cervicitisandendocervicitis-1323cases-399757controls.mh.pdf?dl=0
614.53	758	399757	Cyst or abscess of Bartholin's gland	genitourinary	https://www.dropbox.com/s/8mpq1pgxygroa1w/614.53-CystorabscessofBartholinsgland-758cases-399757controls.mh.pdf?dl=0
615	4053	399757	Endometriosis	genitourinary	https://www.dropbox.com/s/qydfcx24emotue0/615-Endometriosis-4053cases-399757controls.mh.pdf?dl=0
618	11966	396730	Genital prolapse	genitourinary	https://www.dropbox.com/s/3g81pmu4kzcoqkh/618-Genitalprolapse-11966cases-396730controls.mh.pdf?dl=0
618.1	7462	396730	Prolapse of vaginal walls	genitourinary	https://www.dropbox.com/s/79bc6o0oca819pb/618.1-Prolapseofvaginalwalls-7462cases-396730controls.mh.pdf?dl=0
618.2	5428	396730	Uterine/Uterovaginal prolapse	genitourinary	https://www.dropbox.com/s/cbuejvqnuxb84pi/618.2-UterineUterovaginalprolapse-5428cases-396730controls.mh.pdf?dl=0
618.5	513	396730	Prolapse of vaginal vault after hysterectomy	genitourinary	https://www.dropbox.com/s/h0qs75deda2rts6/618.5-Prolapseofvaginalvaultafterhysterectomy-513cases-396730controls.mh.pdf?dl=0
618.6	681	396730	Vaginal enterocele, congenital or acquired	genitourinary	https://www.dropbox.com/s/ivnnyf1cjth29iu/618.6-Vaginalenterocele-congenitaloracquired-681cases-396730controls.mh.pdf?dl=0
619	9332	399629	Noninflammatory female genital disorders	genitourinary	https://www.dropbox.com/s/itanjzr9u3elkpe/619-Noninflammatoryfemalegenitaldisorders-9332cases-399629controls.mh.pdf?dl=0
619.1	730	399629	Noninflammatory disorders of ovary, fallopian tube, and broad ligament	genitourinary	https://www.dropbox.com/s/ozqkdzccbr8nm1t/619.1-Noninflammatorydisordersofovary-fallopiantube-andbroadligament-730cases-399629controls.mh.pdf?dl=0
619.2	3336	399629	Disorders of uterus, NEC	genitourinary	https://www.dropbox.com/s/q938puxpufq1o5w/619.2-Disordersofuterus-NEC-3336cases-399629controls.mh.pdf?dl=0
619.3	2884	399629	Noninflammatory disorders of cervix	genitourinary	https://www.dropbox.com/s/liebejrbozvc411/619.3-Noninflammatorydisordersofcervix-2884cases-399629controls.mh.pdf?dl=0
619.4	1776	399629	Noninflammatory disorders of vagina	genitourinary	https://www.dropbox.com/s/bdl64s2pb2pkii0/619.4-Noninflammatorydisordersofvagina-1776cases-399629controls.mh.pdf?dl=0
619.5	1355	399629	Noninflammatory disorders of vulva and perineum	genitourinary	https://www.dropbox.com/s/7ypscpr0ctp8bdl/619.5-Noninflammatorydisordersofvulvaandperineum-1355cases-399629controls.mh.pdf?dl=0
621	1133	396384	Endometrial hyperplasia	genitourinary	https://www.dropbox.com/s/wbdls0rfyc6i372/621-Endometrialhyperplasia-1133cases-396384controls.mh.pdf?dl=0
622	10881	396384	Polyp of female genital organs	genitourinary	https://www.dropbox.com/s/8x1a4l0irtdffcu/622-Polypoffemalegenitalorgans-10881cases-396384controls.mh.pdf?dl=0
622.1	7910	396384	Polyp of corpus uteri	genitourinary	https://www.dropbox.com/s/rmc39kn9iq8wsf7/622.1-Polypofcorpusuteri-7910cases-396384controls.mh.pdf?dl=0
622.2	3450	396384	Mucous polyp of cervix	genitourinary	https://www.dropbox.com/s/g3h19hg4fd5bj60/622.2-Mucouspolypofcervix-3450cases-396384controls.mh.pdf?dl=0
623	1275	396384	Hypertrophy of female genital organs	genitourinary	https://www.dropbox.com/s/b9fq3vpidr0isvv/623-Hypertrophyoffemalegenitalorgans-1275cases-396384controls.mh.pdf?dl=0
624	6688	399509	Symptoms involving female genital tract	genitourinary	https://www.dropbox.com/s/8hr683cqs1o52ck/624-Symptomsinvolvingfemalegenitaltract-6688cases-399509controls.mh.pdf?dl=0
624.9	5924	399509	stress incontinence, female	genitourinary	https://www.dropbox.com/s/nr5wn74piwigxhw/624.9-stressincontinence-female-5924cases-399509controls.mh.pdf?dl=0
625	3003	399509	Pain and other symptoms associated with female genital organs	genitourinary	https://www.dropbox.com/s/qwqijvvhgkfut9f/625-Painandothersymptomsassociatedwithfemalegenitalorgans-3003cases-399509controls.mh.pdf?dl=0
625.1	1192	399509	Dyspareunia	genitourinary	https://www.dropbox.com/s/0rpcsu9jus3zdc7/625.1-Dyspareunia-1192cases-399509controls.mh.pdf?dl=0
626	18580	377857	Disorders of menstruation and other abnormal bleeding from female genital tract	genitourinary	https://www.dropbox.com/s/ppdmvgpro0hs426/626-Disordersofmenstruationandotherabnormalbleedingfromfemalegenitaltract-18580cases-377857controls.mh.pdf?dl=0
626.1	15880	377857	Irregular menstrual cycle/bleeding	genitourinary	https://www.dropbox.com/s/hcaqjvdanr4s8df/626.1-Irregularmenstrualcyclebleeding-15880cases-377857controls.mh.pdf?dl=0
626.12	9820	377857	Excessive or frequent menstruation	genitourinary	https://www.dropbox.com/s/3i0hukzr83zehz4/626.12-Excessiveorfrequentmenstruation-9820cases-377857controls.mh.pdf?dl=0
626.13	1989	377857	Irregular menstrual cycle	genitourinary	https://www.dropbox.com/s/l5pudfekx3449rh/626.13-Irregularmenstrualcycle-1989cases-377857controls.mh.pdf?dl=0
626.14	3817	377857	Irregular menstrual bleeding	genitourinary	https://www.dropbox.com/s/jczdafr4eppq2ls/626.14-Irregularmenstrualbleeding-3817cases-377857controls.mh.pdf?dl=0
626.2	1787	377857	Dysmenorrhea	genitourinary	https://www.dropbox.com/s/dabj0fmd4ueub6x/626.2-Dysmenorrhea-1787cases-377857controls.mh.pdf?dl=0
626.8	1370	377857	Infertility, female	genitourinary	https://www.dropbox.com/s/2xy4hf2ytr8jpcc/626.8-Infertility-female-1370cases-377857controls.mh.pdf?dl=0
627	10699	377857	Menopausal and postmenopausal disorders	genitourinary	https://www.dropbox.com/s/qzu8bopuu0l2253/627-Menopausalandpostmenopausaldisorders-10699cases-377857controls.mh.pdf?dl=0
627.1	9109	377857	Postmenopausal bleeding	genitourinary	https://www.dropbox.com/s/boxsr4o0pp03skm/627.1-Postmenopausalbleeding-9109cases-377857controls.mh.pdf?dl=0
627.3	1115	377857	Postmenopausal atrophic vaginitis	genitourinary	https://www.dropbox.com/s/5ngywslk9yzo9d9/627.3-Postmenopausalatrophicvaginitis-1115cases-377857controls.mh.pdf?dl=0
628	4777	377857	Ovarian cyst	genitourinary	https://www.dropbox.com/s/mjgpnevxykhg8t4/628-Ovariancyst-4777cases-377857controls.mh.pdf?dl=0
634	5463	400946	Miscarriage; stillbirth	pregnancy complications	https://www.dropbox.com/s/6a82wczrupzngqv/634-Miscarriage-stillbirth-5463cases-400946controls.mh.pdf?dl=0
634.1	1251	400946	Missed abortion/Hydatidiform mole	pregnancy complications	https://www.dropbox.com/s/s31ubp3hxq8nq6a/634.1-MissedabortionHydatidiformmole-1251cases-400946controls.mh.pdf?dl=0
635	2005	400946	Hemorrhage during pregnancy; childbirth and postpartum	pregnancy complications	https://www.dropbox.com/s/psfjdpa6yfft77q/635-Hemorrhageduringpregnancy-childbirthandpostpartum-2005cases-400946controls.mh.pdf?dl=0
635.2	866	400946	Antepartum hemorrhage, abruptio placentae, and placenta previa	pregnancy complications	https://www.dropbox.com/s/y6gj2422bhe18rt/635.2-Antepartumhemorrhage-abruptioplacentae-andplacentaprevia-866cases-400946controls.mh.pdf?dl=0
635.3	1274	400946	Placenta previa and abruptio placenta	pregnancy complications	https://www.dropbox.com/s/00d1xihd4gdqtse/635.3-Placentapreviaandabruptioplacenta-1274cases-400946controls.mh.pdf?dl=0
636	2558	400946	Early or threatened labor; hemorrhage in early pregnancy	pregnancy complications	https://www.dropbox.com/s/0jf7g4zciyemnr2/636-Earlyorthreatenedlabor-hemorrhageinearlypregnancy-2558cases-400946controls.mh.pdf?dl=0
636.2	617	400946	Early onset of delivery	pregnancy complications	https://www.dropbox.com/s/6wx606fxpc1udu2/636.2-Earlyonsetofdelivery-617cases-400946controls.mh.pdf?dl=0
636.3	1083	400946	Hemorrhage in early pregnancy	pregnancy complications	https://www.dropbox.com/s/oi12qf0dqfri2u6/636.3-Hemorrhageinearlypregnancy-1083cases-400946controls.mh.pdf?dl=0
642	1114	407847	Hypertension complicating pregnancy, childbirth, and the puerperium	pregnancy complications	https://www.dropbox.com/s/3k26qiana92oimo/642-Hypertensioncomplicatingpregnancy-childbirth-andthepuerperium-1114cases-407847controls.mh.pdf?dl=0
645	1256	407705	Late pregnancy and failed induction	pregnancy complications	https://www.dropbox.com/s/1m5b20c9cvwcp28/645-Latepregnancyandfailedinduction-1256cases-407705controls.mh.pdf?dl=0
646	2235	406726	Other complications of pregnancy NEC	pregnancy complications	https://www.dropbox.com/s/5ofk5phdt8abldv/646-OthercomplicationsofpregnancyNEC-2235cases-406726controls.mh.pdf?dl=0
650	1928	407033	Normal delivery	pregnancy complications	https://www.dropbox.com/s/1o5hr3d4efl97j3/650-Normaldelivery-1928cases-407033controls.mh.pdf?dl=0
652	1720	405994	Malposition and malpresentation of fetus or obstruction	digestive	https://www.dropbox.com/s/sgn5npjyh4tv22j/652-Malpositionandmalpresentationoffetusorobstruction-1720cases-405994controls.mh.pdf?dl=0
653	1404	405994	Problems associated with amniotic cavity and membranes	pregnancy complications	https://www.dropbox.com/s/fr494wlb9gzhng3/653-Problemsassociatedwithamnioticcavityandmembranes-1404cases-405994controls.mh.pdf?dl=0
655	4325	404636	Known or suspected fetal abnormality affecting management of mother	pregnancy complications	https://www.dropbox.com/s/tufr8kviutnw9ac/655-Knownorsuspectedfetalabnormalityaffectingmanagementofmother-4325cases-404636controls.mh.pdf?dl=0
661	2272	401037	Fetal distress and abnormal forces of labor	pregnancy complications	https://www.dropbox.com/s/pn2mikolq99lli6/661-Fetaldistressandabnormalforcesoflabor-2272cases-401037controls.mh.pdf?dl=0
663	533	401037	Umbilical cord complications during labor and delivery	pregnancy complications	https://www.dropbox.com/s/5vsp504r6hw1j0b/663-Umbilicalcordcomplicationsduringlaboranddelivery-533cases-401037controls.mh.pdf?dl=0
665	5335	401037	Obstetrical/birth trauma	pregnancy complications	https://www.dropbox.com/s/00jbxf0vg5gfdli/665-Obstetricalbirthtrauma-5335cases-401037controls.mh.pdf?dl=0
669	2559	401037	Complications of labor and delivery NEC	pregnancy complications	https://www.dropbox.com/s/7rjx3jxiv98b12u/669-ComplicationsoflaboranddeliveryNEC-2559cases-401037controls.mh.pdf?dl=0
681	7451	397635	Superficial cellulitis and abscess	dermatologic	https://www.dropbox.com/s/l9o0wcp9cnz0ksx/681-Superficialcellulitisandabscess-7451cases-397635controls.mh.pdf?dl=0
681.1	566	397635	Cellulitis and abscess of fingers/toes	dermatologic	https://www.dropbox.com/s/ywmj0oiaipl0345/681.1-Cellulitisandabscessoffingerstoes-566cases-397635controls.mh.pdf?dl=0
681.2	524	397635	Cellulitis and abscess of face/neck	dermatologic	https://www.dropbox.com/s/pu7isv3qtjtug0b/681.2-Cellulitisandabscessoffaceneck-524cases-397635controls.mh.pdf?dl=0
681.3	5539	397635	Cellulitis and abscess of arm/hand	dermatologic	https://www.dropbox.com/s/rlrb4ghyc0wogzw/681.3-Cellulitisandabscessofarmhand-5539cases-397635controls.mh.pdf?dl=0
681.5	5547	397635	Cellulitis and abscess of leg, except foot	dermatologic	https://www.dropbox.com/s/uaz2o8mya7god5h/681.5-Cellulitisandabscessofleg-exceptfoot-5547cases-397635controls.mh.pdf?dl=0
681.6	5502	397635	Cellulitis and abscess of foot, toe	dermatologic	https://www.dropbox.com/s/xvy4cmejbn45l1o/681.6-Cellulitisandabscessoffoot-toe-5502cases-397635controls.mh.pdf?dl=0
681.7	602	397635	Cellulitis and abscess of trunk	dermatologic	https://www.dropbox.com/s/2tl4p5gur6m0sl5/681.7-Cellulitisandabscessoftrunk-602cases-397635controls.mh.pdf?dl=0
686	4520	397635	Other local infections of skin and subcutaneous tissue	dermatologic	https://www.dropbox.com/s/5dqg30vo27oiijh/686-Otherlocalinfectionsofskinandsubcutaneoustissue-4520cases-397635controls.mh.pdf?dl=0
686.1	2302	397635	Carbuncle and furuncle	dermatologic	https://www.dropbox.com/s/gv2bottunminode/686.1-Carbuncleandfuruncle-2302cases-397635controls.mh.pdf?dl=0
686.3	587	397635	Pilonidal cyst	dermatologic	https://www.dropbox.com/s/e253tviqgfo1jwh/686.3-Pilonidalcyst-587cases-397635controls.mh.pdf?dl=0
687	5554	403407	Symptoms affecting skin	dermatologic	https://www.dropbox.com/s/xtqv9amg4y4bafq/687-Symptomsaffectingskin-5554cases-403407controls.mh.pdf?dl=0
687.1	2157	403407	Rash and other nonspecific skin eruption	dermatologic	https://www.dropbox.com/s/1cd4c57v1r8iah4/687.1-Rashandothernonspecificskineruption-2157cases-403407controls.mh.pdf?dl=0
687.4	2900	403407	Disturbance of skin sensation	dermatologic	https://www.dropbox.com/s/m6i6m99ryz8455p/687.4-Disturbanceofskinsensation-2900cases-403407controls.mh.pdf?dl=0
689	5782	403179	Disorder of skin and subcutaneous tissue NOS	dermatologic	https://www.dropbox.com/s/zm3tu27lm0ep5d8/689-DisorderofskinandsubcutaneoustissueNOS-5782cases-403179controls.mh.pdf?dl=0
694	987	402672	Dyschromia and Vitiligo	dermatologic	https://www.dropbox.com/s/xjr0xbl7cpr111c/694-DyschromiaandVitiligo-987cases-402672controls.mh.pdf?dl=0
694.2	783	402672	Other dyschromia	dermatologic	https://www.dropbox.com/s/wt765hm5kfx5cp3/694.2-Otherdyschromia-783cases-402672controls.mh.pdf?dl=0
695	2420	402672	Erythematous conditions	dermatologic	https://www.dropbox.com/s/zdk5ayvdvqxchl5/695-Erythematousconditions-2420cases-402672controls.mh.pdf?dl=0
695.7	779	402672	Prurigo and Lichen	dermatologic	https://www.dropbox.com/s/fr4puycj248v6rn/695.7-PrurigoandLichen-779cases-402672controls.mh.pdf?dl=0
696	2293	398199	Psoriasis and related disorders	dermatologic	https://www.dropbox.com/s/g2dwaon4ohtugsi/696-Psoriasisandrelateddisorders-2293cases-398199controls.mh.pdf?dl=0
696.4	2237	398199	Psoriasis	dermatologic	https://www.dropbox.com/s/m4gct3oau51athj/696.4-Psoriasis-2237cases-398199controls.mh.pdf?dl=0
696.41	1684	398199	Psoriasis vulgaris	dermatologic	https://www.dropbox.com/s/fqma2g81ofzjpl0/696.41-Psoriasisvulgaris-1684cases-398199controls.mh.pdf?dl=0
696.42	708	398199	Psoriatic arthropathy	dermatologic	https://www.dropbox.com/s/tufe1i4vuf1oqpr/696.42-Psoriaticarthropathy-708cases-398199controls.mh.pdf?dl=0
697	548	402672	Sarcoidosis	dermatologic	https://www.dropbox.com/s/acw0zon5instai9/697-Sarcoidosis-548cases-402672controls.mh.pdf?dl=0
698	783	408178	Pruritus and related conditions	dermatologic	https://www.dropbox.com/s/w17ubdqov9cqcvy/698-Pruritusandrelatedconditions-783cases-408178controls.mh.pdf?dl=0
701	4804	403875	Other hypertrophic and atrophic conditions of skin	dermatologic	https://www.dropbox.com/s/am6q86o7180iw3u/701-Otherhypertrophicandatrophicconditionsofskin-4804cases-403875controls.mh.pdf?dl=0
701.2	2356	403875	Scar conditions and fibrosis of skin	dermatologic	https://www.dropbox.com/s/fkmsgdbnl8grtuu/701.2-Scarconditionsandfibrosisofskin-2356cases-403875controls.mh.pdf?dl=0
702	5522	398746	Degenerative skin conditions and other dermatoses	dermatologic	https://www.dropbox.com/s/pc1vpou25a9lt43/702-Degenerativeskinconditionsandotherdermatoses-5522cases-398746controls.mh.pdf?dl=0
702.1	2594	403439	Actinic keratosis	dermatologic	https://www.dropbox.com/s/v70r29g1nhrax3o/702.1-Actinickeratosis-2594cases-403439controls.mh.pdf?dl=0
702.2	3092	403439	Seborrheic keratosis	dermatologic	https://www.dropbox.com/s/0aozedvuxnzfbeb/702.2-Seborrheickeratosis-3092cases-403439controls.mh.pdf?dl=0
703	1287	402357	Diseases of nail, NOS	dermatologic	https://www.dropbox.com/s/cp40y79f16eccs9/703-Diseasesofnail-NOS-1287cases-402357controls.mh.pdf?dl=0
703.1	970	402357	Ingrowing nail	dermatologic	https://www.dropbox.com/s/tjzda2klyxexu7h/703.1-Ingrowingnail-970cases-402357controls.mh.pdf?dl=0
704	5344	402357	Diseases of hair and hair follicles	dermatologic	https://www.dropbox.com/s/pbis2d31gtzcbng/704-Diseasesofhairandhairfollicles-5344cases-402357controls.mh.pdf?dl=0
705	817	399255	Disorders of sweat glands	dermatologic	https://www.dropbox.com/s/i0abfnbotg22sz9/705-Disordersofsweatglands-817cases-399255controls.mh.pdf?dl=0
705.8	592	399255	Hyperhidrosis	dermatologic	https://www.dropbox.com/s/qe431mvq5irf2z8/705.8-Hyperhidrosis-592cases-399255controls.mh.pdf?dl=0
706	8948	399255	Diseases of sebaceous glands	dermatologic	https://www.dropbox.com/s/nur8iwge3q8dx6g/706-Diseasesofsebaceousglands-8948cases-399255controls.mh.pdf?dl=0
706.2	8876	399255	Sebaceous cyst	dermatologic	https://www.dropbox.com/s/p9nw0aoftlraryc/706.2-Sebaceouscyst-8876cases-399255controls.mh.pdf?dl=0
707	1988	406973	Chronic ulcer of skin	dermatologic	https://www.dropbox.com/s/2tz5qequ8qoe6ys/707-Chroniculcerofskin-1988cases-406973controls.mh.pdf?dl=0
707.1	913	406973	Decubitus ulcer	dermatologic	https://www.dropbox.com/s/yav73kifs3yzil4/707.1-Decubitusulcer-913cases-406973controls.mh.pdf?dl=0
709	3463	399404	Diffuse diseases of connective tissue	dermatologic	https://www.dropbox.com/s/5pkqhcm853pdx5f/709-Diffusediseasesofconnectivetissue-3463cases-399404controls.mh.pdf?dl=0
709.2	513	399404	Sicca syndrome	dermatologic	https://www.dropbox.com/s/zs80w67yk5ln3c9/709.2-Siccasyndrome-513cases-399404controls.mh.pdf?dl=0
709.7	2720	399404	Unspecified diffuse connective tissue disease	dermatologic	https://www.dropbox.com/s/2lztmngkwlh2cq7/709.7-Unspecifieddiffuseconnectivetissuedisease-2720cases-399404controls.mh.pdf?dl=0
710	612	365819	Osteomyelitis, periostitis, and other infections involving bone	musculoskeletal	https://www.dropbox.com/s/yl03ncvmchqivka/710-Osteomyelitis-periostitis-andotherinfectionsinvolvingbone-612cases-365819controls.mh.pdf?dl=0
710.1	565	365819	Osteomyelitis	musculoskeletal	https://www.dropbox.com/s/io565bhe515a3fy/710.1-Osteomyelitis-565cases-365819controls.mh.pdf?dl=0
714	4879	365085	Rheumatoid arthritis and other inflammatory polyarthropathies	musculoskeletal	https://www.dropbox.com/s/46ai5u3c8lcge41/714-Rheumatoidarthritisandotherinflammatorypolyarthropathies-4879cases-365085controls.mh.pdf?dl=0
714.1	4412	365085	Rheumatoid arthritis	musculoskeletal	https://www.dropbox.com/s/2tpaewx1v62jtmx/714.1-Rheumatoidarthritis-4412cases-365085controls.mh.pdf?dl=0
715	1671	365085	Other inflammatory spondylopathies	musculoskeletal	https://www.dropbox.com/s/75ye59h9n6fiezp/715-Otherinflammatoryspondylopathies-1671cases-365085controls.mh.pdf?dl=0
715.2	620	365085	Ankylosing spondylitis	musculoskeletal	https://www.dropbox.com/s/ri1igbt9pgl0k8s/715.2-Ankylosingspondylitis-620cases-365085controls.mh.pdf?dl=0
716	38715	365819	Other arthropathies	musculoskeletal	https://www.dropbox.com/s/ezvj0izlyl3yf2x/716-Otherarthropathies-38715cases-365819controls.mh.pdf?dl=0
716.1	3535	365819	Unspecified polyarthropathy or polyarthritis	musculoskeletal	https://www.dropbox.com/s/1vyj7q6rl6rjc6q/716.1-Unspecifiedpolyarthropathyorpolyarthritis-3535cases-365819controls.mh.pdf?dl=0
716.2	15790	365819	Unspecified monoarthritis	musculoskeletal	https://www.dropbox.com/s/syeaffk8r23b32k/716.2-Unspecifiedmonoarthritis-15790cases-365819controls.mh.pdf?dl=0
716.9	37043	365819	Arthropathy NOS	musculoskeletal	https://www.dropbox.com/s/wtz9xcqzgnlx9wc/716.9-ArthropathyNOS-37043cases-365819controls.mh.pdf?dl=0
717	1152	407809	Polymyalgia Rheumatica	musculoskeletal	https://www.dropbox.com/s/yqxct9f08nd8t1x/717-PolymyalgiaRheumatica-1152cases-407809controls.mh.pdf?dl=0
720	3733	391917	Spinal stenosis	musculoskeletal	https://www.dropbox.com/s/zd0vx84m4k5jpwz/720-Spinalstenosis-3733cases-391917controls.mh.pdf?dl=0
721	7930	391917	Spondylosis and allied disorders	musculoskeletal	https://www.dropbox.com/s/4ns6yt1ixoqx7uh/721-Spondylosisandallieddisorders-7930cases-391917controls.mh.pdf?dl=0
721.1	5077	391917	Spondylosis without myelopathy	musculoskeletal	https://www.dropbox.com/s/n6lwqijhggpt5iz/721.1-Spondylosiswithoutmyelopathy-5077cases-391917controls.mh.pdf?dl=0
722	9241	391917	Intervertebral disc disorders	musculoskeletal	https://www.dropbox.com/s/459d2aq9mc5hi72/722-Intervertebraldiscdisorders-9241cases-391917controls.mh.pdf?dl=0
722.1	513	391917	Displacement of intervertebral disc	musculoskeletal	https://www.dropbox.com/s/54zlml969k9xiu8/722.1-Displacementofintervertebraldisc-513cases-391917controls.mh.pdf?dl=0
722.6	2846	391917	Degeneration of intervertebral disc	musculoskeletal	https://www.dropbox.com/s/7y2op9q7y2essei/722.6-Degenerationofintervertebraldisc-2846cases-391917controls.mh.pdf?dl=0
722.9	4434	391917	Other and unspecified disc disorder	musculoskeletal	https://www.dropbox.com/s/t2niy1i2k262j2n/722.9-Otherandunspecifieddiscdisorder-4434cases-391917controls.mh.pdf?dl=0
723	521	391917	Other disorders of cervical region	musculoskeletal	https://www.dropbox.com/s/sxkjo41pigbobp4/723-Otherdisordersofcervicalregion-521cases-391917controls.mh.pdf?dl=0
724	2077	391917	Other and unspecified disorders of back	musculoskeletal	https://www.dropbox.com/s/8mr1yp45ip8sphi/724-Otherandunspecifieddisordersofback-2077cases-391917controls.mh.pdf?dl=0
724.9	1617	391917	Other unspecified back disorders	musculoskeletal	https://www.dropbox.com/s/kwzphu68uu0u10l/724.9-Otherunspecifiedbackdisorders-1617cases-391917controls.mh.pdf?dl=0
726	14983	378711	Peripheral enthesopathies and allied syndromes	musculoskeletal	https://www.dropbox.com/s/eivz26oovrb8k6z/726-Peripheralenthesopathiesandalliedsyndromes-14983cases-378711controls.mh.pdf?dl=0
726.1	9668	378711	Enthesopathy	musculoskeletal	https://www.dropbox.com/s/509199g1c9tkzj6/726.1-Enthesopathy-9668cases-378711controls.mh.pdf?dl=0
726.3	858	378711	Bursitis	musculoskeletal	https://www.dropbox.com/s/oxmbfg5k2281nns/726.3-Bursitis-858cases-378711controls.mh.pdf?dl=0
727	7629	378711	Other disorders of synovium, tendon, and bursa	musculoskeletal	https://www.dropbox.com/s/3aa7oervb1rx4d0/727-Otherdisordersofsynovium-tendon-andbursa-7629cases-378711controls.mh.pdf?dl=0
727.1	2754	378711	Synovitis and tenosynovitis	musculoskeletal	https://www.dropbox.com/s/m2rpsuy5m2kbq0e/727.1-Synovitisandtenosynovitis-2754cases-378711controls.mh.pdf?dl=0
727.4	3185	378711	Ganglion and cyst of synovium, tendon, and bursa	musculoskeletal	https://www.dropbox.com/s/h7s431kezrafqdf/727.4-Ganglionandcystofsynovium-tendon-andbursa-3185cases-378711controls.mh.pdf?dl=0
727.5	593	378711	Rupture of synovium	musculoskeletal	https://www.dropbox.com/s/8f9aiziwaj4uiv8/727.5-Ruptureofsynovium-593cases-378711controls.mh.pdf?dl=0
728	4488	378711	Disorders of muscle, ligament, and fascia	musculoskeletal	https://www.dropbox.com/s/66n2nmhevahsr9w/728-Disordersofmuscle-ligament-andfascia-4488cases-378711controls.mh.pdf?dl=0
728.7	3843	378711	Fasciitis	musculoskeletal	https://www.dropbox.com/s/ymy44wrwlu6dx7k/728.7-Fasciitis-3843cases-378711controls.mh.pdf?dl=0
728.71	3503	378711	Contracture of palmar fascia [Dupuytren's disease]	musculoskeletal	https://www.dropbox.com/s/lrtxs8mw61s5hic/728.71-Contractureofpalmarfascia-Dupuytrensdisease--3503cases-378711controls.mh.pdf?dl=0
729	6170	378711	Other disorders of soft tissues	musculoskeletal	https://www.dropbox.com/s/xxfhou6es36a5ps/729-Otherdisordersofsofttissues-6170cases-378711controls.mh.pdf?dl=0
729.1	1010	378711	Rheumatism, unspecified and fibrositis	musculoskeletal	https://www.dropbox.com/s/fintkjfhsz39ory/729.1-Rheumatism-unspecifiedandfibrositis-1010cases-378711controls.mh.pdf?dl=0
733	3773	391041	Other disorders of bone and cartilage	musculoskeletal	https://www.dropbox.com/s/ad5gela1frfr0yl/733-Otherdisordersofboneandcartilage-3773cases-391041controls.mh.pdf?dl=0
733.4	542	391041	Aseptic necrosis of bone	musculoskeletal	https://www.dropbox.com/s/v26yfcva8dlsjdj/733.4-Asepticnecrosisofbone-542cases-391041controls.mh.pdf?dl=0
733.8	1268	391041	Malunion and nonunion of fracture	musculoskeletal	https://www.dropbox.com/s/plng2p4knusib4u/733.8-Malunionandnonunionoffracture-1268cases-391041controls.mh.pdf?dl=0
735	9865	394914	Acquired foot deformities	musculoskeletal	https://www.dropbox.com/s/yd96m21wbu3c7zv/735-Acquiredfootdeformities-9865cases-394914controls.mh.pdf?dl=0
735.2	5144	394914	Acquired toe deformities	musculoskeletal	https://www.dropbox.com/s/t4vl76dqpv3b8wl/735.2-Acquiredtoedeformities-5144cases-394914controls.mh.pdf?dl=0
735.21	1939	394914	Hammer toe (acquired)	musculoskeletal	https://www.dropbox.com/s/9gdhpvlr0rzu5mf/735.21-Hammertoe-acquired--1939cases-394914controls.mh.pdf?dl=0
735.23	1561	394914	Hallux rigidus	musculoskeletal	https://www.dropbox.com/s/b1k4ghnqc04jris/735.23-Halluxrigidus-1561cases-394914controls.mh.pdf?dl=0
735.3	6699	394914	Hallux valgus (Bunion)	musculoskeletal	https://www.dropbox.com/s/ryb0xms8kz0oges/735.3-Halluxvalgus-Bunion--6699cases-394914controls.mh.pdf?dl=0
736	1649	394914	Other acquired deformities of limbs	musculoskeletal	https://www.dropbox.com/s/w9v0qyanbonzlh8/736-Otheracquireddeformitiesoflimbs-1649cases-394914controls.mh.pdf?dl=0
737	1134	394914	Curvature of spine	musculoskeletal	https://www.dropbox.com/s/bfffknts2ntaixa/737-Curvatureofspine-1134cases-394914controls.mh.pdf?dl=0
737.3	1063	394914	Kyphoscoliosis and scoliosis	musculoskeletal	https://www.dropbox.com/s/l5ohrwvair80mjk/737.3-Kyphoscoliosisandscoliosis-1063cases-394914controls.mh.pdf?dl=0
738	1921	394914	Other acquired musculoskeletal deformity	musculoskeletal	https://www.dropbox.com/s/kyyak5i4g94xz2u/738-Otheracquiredmusculoskeletaldeformity-1921cases-394914controls.mh.pdf?dl=0
738.4	1521	394914	Acquired spondylolisthesis	musculoskeletal	https://www.dropbox.com/s/4a9zbvem2ludnmw/738.4-Acquiredspondylolisthesis-1521cases-394914controls.mh.pdf?dl=0
740	28439	380522	Osteoarthrosis	musculoskeletal	https://www.dropbox.com/s/jodxpow1nu4kiiu/740-Osteoarthrosis-28439cases-380522controls.mh.pdf?dl=0
740.1	17691	380522	Osteoarthritis; localized	musculoskeletal	https://www.dropbox.com/s/weh545gi42g7ac3/740.1-Osteoarthritis-localized-17691cases-380522controls.mh.pdf?dl=0
740.11	9069	380522	Osteoarthrosis, localized, primary	musculoskeletal	https://www.dropbox.com/s/4kzrb8swgt4kqyg/740.11-Osteoarthrosis-localized-primary-9069cases-380522controls.mh.pdf?dl=0
740.2	599	380522	Osteoarthrosis, generalized	musculoskeletal	https://www.dropbox.com/s/n1ot8sk41v6vsqo/740.2-Osteoarthrosis-generalized-599cases-380522controls.mh.pdf?dl=0
740.9	12436	380522	Osteoarthrosis NOS	musculoskeletal	https://www.dropbox.com/s/v0pqxm4hzs9n9vg/740.9-OsteoarthrosisNOS-12436cases-380522controls.mh.pdf?dl=0
741	3634	402633	Symptoms and disorders of the joints	musculoskeletal	https://www.dropbox.com/s/2noemcmhxz1feu6/741-Symptomsanddisordersofthejoints-3634cases-402633controls.mh.pdf?dl=0
741.2	615	402633	Stiffness of joint	musculoskeletal	https://www.dropbox.com/s/znc5sm5c8nz9me0/741.2-Stiffnessofjoint-615cases-402633controls.mh.pdf?dl=0
741.4	1425	402633	Joint effusions	musculoskeletal	https://www.dropbox.com/s/mclpu5fh17xpfnp/741.4-Jointeffusions-1425cases-402633controls.mh.pdf?dl=0
742	2913	402633	Derangement of joint, non-traumatic	musculoskeletal	https://www.dropbox.com/s/1nwn17hweqjquu9/742-Derangementofjoint-non-traumatic-2913cases-402633controls.mh.pdf?dl=0
742.9	2000	402633	Other derangement of joint	musculoskeletal	https://www.dropbox.com/s/tb4homakthu9dkz/742.9-Otherderangementofjoint-2000cases-402633controls.mh.pdf?dl=0
743	7682	401279	Osteoporosis, osteopenia and pathological fracture	musculoskeletal	https://www.dropbox.com/s/iatdz5aph6tm5r1/743-Osteoporosis-osteopeniaandpathologicalfracture-7682cases-401279controls.mh.pdf?dl=0
743.1	6484	401279	Osteoporosis	musculoskeletal	https://www.dropbox.com/s/h5kxryqua4yxyc0/743.1-Osteoporosis-6484cases-401279controls.mh.pdf?dl=0
743.11	5622	401279	Osteoporosis NOS	musculoskeletal	https://www.dropbox.com/s/66pq76e037692wd/743.11-OsteoporosisNOS-5622cases-401279controls.mh.pdf?dl=0
743.13	532	401279	Other specified osteoporosis	musculoskeletal	https://www.dropbox.com/s/i3lw0j1sjys5kir/743.13-Otherspecifiedosteoporosis-532cases-401279controls.mh.pdf?dl=0
743.2	514	401279	Pathologic fracture	musculoskeletal	https://www.dropbox.com/s/8pirk90a9twm0j5/743.2-Pathologicfracture-514cases-401279controls.mh.pdf?dl=0
743.9	820	401279	Osteopenia or other disorder of bone and cartilage	musculoskeletal	https://www.dropbox.com/s/eeqp5bje9cvd0rm/743.9-Osteopeniaorotherdisorderofboneandcartilage-820cases-401279controls.mh.pdf?dl=0
745	8037	400924	Pain in joint	musculoskeletal	https://www.dropbox.com/s/p85c0yqb48qa22m/745-Paininjoint-8037cases-400924controls.mh.pdf?dl=0
747	2796	406165	Cardiac and circulatory congenital anomalies	congenital anomalies	https://www.dropbox.com/s/xf4hbj0k7la60hb/747-Cardiacandcirculatorycongenitalanomalies-2796cases-406165controls.mh.pdf?dl=0
747.1	2618	406165	Cardiac congenital anomalies	congenital anomalies	https://www.dropbox.com/s/sttuajckujoc2pf/747.1-Cardiaccongenitalanomalies-2618cases-406165controls.mh.pdf?dl=0
747.11	586	406165	Cardiac shunt/ heart septal defect	congenital anomalies	https://www.dropbox.com/s/9trbz1jxljdy7r4/747.11-Cardiacshuntheartseptaldefect-586cases-406165controls.mh.pdf?dl=0
747.13	1799	406165	Congenital anomalies of great vessels	congenital anomalies	https://www.dropbox.com/s/dlwxu2ncemc0qij/747.13-Congenitalanomaliesofgreatvessels-1799cases-406165controls.mh.pdf?dl=0
750	703	406730	Digestive congenital anomalies	congenital anomalies	https://www.dropbox.com/s/iikvdiko1vhg78t/750-Digestivecongenitalanomalies-703cases-406730controls.mh.pdf?dl=0
751	1596	406730	Genitourinary congenital anomalies	congenital anomalies	https://www.dropbox.com/s/ls9j35vzfpk47el/751-Genitourinarycongenitalanomalies-1596cases-406730controls.mh.pdf?dl=0
751.1	732	406730	Congenital anomalies of genital organs	congenital anomalies	https://www.dropbox.com/s/x8wvekdd59y2dlv/751.1-Congenitalanomaliesofgenitalorgans-732cases-406730controls.mh.pdf?dl=0
751.2	855	406730	Congenital anomalies of urinary system	congenital anomalies	https://www.dropbox.com/s/8g23c9groktixsj/751.2-Congenitalanomaliesofurinarysystem-855cases-406730controls.mh.pdf?dl=0
756	594	407831	Other congenital musculoskeletal anomalies	congenital anomalies	https://www.dropbox.com/s/bgwuj7ntvvx33tj/756-Othercongenitalmusculoskeletalanomalies-594cases-407831controls.mh.pdf?dl=0
760	11274	397687	Back pain	symptoms	https://www.dropbox.com/s/q9epe3lo4r87cb5/760-Backpain-11274cases-397687controls.mh.pdf?dl=0
761	1796	407165	Cervicalgia	symptoms	https://www.dropbox.com/s/nc865ek7akdbizm/761-Cervicalgia-1796cases-407165controls.mh.pdf?dl=0
764	2383	405481	Sciatica	symptoms	https://www.dropbox.com/s/enhr9xmh6wty0zg/764-Sciatica-2383cases-405481controls.mh.pdf?dl=0
766	1181	405481	Neuralgia, neuritis, and radiculitis NOS	symptoms	https://www.dropbox.com/s/fisxrt7yqexecqt/766-Neuralgia-neuritis-andradiculitisNOS-1181cases-405481controls.mh.pdf?dl=0
770	642	408319	Myalgia and myositis unspecified	symptoms	https://www.dropbox.com/s/0ibhbgyzotgft26/770-Myalgiaandmyositisunspecified-642cases-408319controls.mh.pdf?dl=0
771	5493	403468	Musculoskeletal symptoms referable to limbs	symptoms	https://www.dropbox.com/s/ulll4nc96e2l2am/771-Musculoskeletalsymptomsreferabletolimbs-5493cases-403468controls.mh.pdf?dl=0
771.1	4663	403468	Swelling of limb	symptoms	https://www.dropbox.com/s/lve7zil6beqwvab/771.1-Swellingoflimb-4663cases-403468controls.mh.pdf?dl=0
772	698	408263	Symptoms of the muscles	symptoms	https://www.dropbox.com/s/0qmuxolxfherij1/772-Symptomsofthemuscles-698cases-408263controls.mh.pdf?dl=0
773	6327	402634	Pain in limb	symptoms	https://www.dropbox.com/s/ziph6587o49vrpm/773-Paininlimb-6327cases-402634controls.mh.pdf?dl=0
781	1886	407075	Symptoms involving nervous and musculoskeletal systems	symptoms	https://www.dropbox.com/s/ixzi75wlsvr9yu0/781-Symptomsinvolvingnervousandmusculoskeletalsystems-1886cases-407075controls.mh.pdf?dl=0
782	1816	407145	Symptoms involving skin and other integumentary tissue	symptoms	https://www.dropbox.com/s/ue6ubyynpnyviq7/782-Symptomsinvolvingskinandotherintegumentarytissue-1816cases-407145controls.mh.pdf?dl=0
782.3	1648	407145	Edema	symptoms	https://www.dropbox.com/s/lc7vd7oo32oe1ik/782.3-Edema-1648cases-407145controls.mh.pdf?dl=0
783	3940	405021	Fever of unknown origin	symptoms	https://www.dropbox.com/s/zhujgnamwbu430a/783-Feverofunknownorigin-3940cases-405021controls.mh.pdf?dl=0
785	41316	367645	Abdominal pain	symptoms	https://www.dropbox.com/s/jkcqxlye4vcnxcv/785-Abdominalpain-41316cases-367645controls.mh.pdf?dl=0
788	9163	399798	Syncope and collapse	symptoms	https://www.dropbox.com/s/jzokl385o0ajtn0/788-Syncopeandcollapse-9163cases-399798controls.mh.pdf?dl=0
789	11706	397255	Nausea and vomiting	symptoms	https://www.dropbox.com/s/39e55jp988qcmek/789-Nauseaandvomiting-11706cases-397255controls.mh.pdf?dl=0
790	6619	402342	Nonspecific findings on examination of blood	symptoms	https://www.dropbox.com/s/8lpj61kcu2vvs1i/790-Nonspecificfindingsonexaminationofblood-6619cases-402342controls.mh.pdf?dl=0
790.6	6413	402342	Other abnormal blood chemistry	symptoms	https://www.dropbox.com/s/8zoxtjzs5zu25wa/790.6-Otherabnormalbloodchemistry-6413cases-402342controls.mh.pdf?dl=0
791	550	408411	Gangrene	symptoms	https://www.dropbox.com/s/u9uyrhjfwezpa5c/791-Gangrene-550cases-408411controls.mh.pdf?dl=0
793	698	408263	Nonspecific abnormal findings on radiological and other examination of musculoskeletal system	injuries & poisonings	https://www.dropbox.com/s/qncxjjtcpwj2h4k/793-Nonspecificabnormalfindingsonradiologicalandotherexaminationofmusculoskeletalsystem-698cases-408263controls.mh.pdf?dl=0
793.2	567	408263	Nonspecific abnormal findings on radiological and other examination of other intrathoracic organs (echocardiogram, etc)	circulatory system	https://www.dropbox.com/s/69t3aqtuho9y0i3/793.2-Nonspecificabnormalfindingsonradiologicalandotherexaminationofotherintrathoracicorgans-echocardiogram-etc--567cases-408263controls.mh.pdf?dl=0
798	3429	405532	Malaise and fatigue	symptoms	https://www.dropbox.com/s/z9br81fczbblbik/798-Malaiseandfatigue-3429cases-405532controls.mh.pdf?dl=0
798.1	593	405532	Chronic fatigue syndrome	symptoms	https://www.dropbox.com/s/v1aji3ufyfu2v16/798.1-Chronicfatiguesyndrome-593cases-405532controls.mh.pdf?dl=0
800	7251	387765	Fracture of lower limb	injuries & poisonings	https://www.dropbox.com/s/bgi2ea1bxk9yt06/800-Fractureoflowerlimb-7251cases-387765controls.mh.pdf?dl=0
800.1	1814	387765	Fracture of neck of femur	injuries & poisonings	https://www.dropbox.com/s/hjq8ictl5go79aw/800.1-Fractureofneckoffemur-1814cases-387765controls.mh.pdf?dl=0
800.3	2162	387765	Fracture of tibia and fibula	injuries & poisonings	https://www.dropbox.com/s/viubl9uibwp8bkn/800.3-Fractureoftibiaandfibula-2162cases-387765controls.mh.pdf?dl=0
800.4	768	387765	Fracture of patella	injuries & poisonings	https://www.dropbox.com/s/v3wcllaqqj1mnkf/800.4-Fractureofpatella-768cases-387765controls.mh.pdf?dl=0
801	2339	387765	Fracture of ankle and foot	injuries & poisonings	https://www.dropbox.com/s/u9whhod0i8gmmi2/801-Fractureofankleandfoot-2339cases-387765controls.mh.pdf?dl=0
801.1	1842	387765	Fracture of foot	injuries & poisonings	https://www.dropbox.com/s/5nu9tbh9ednmde1/801.1-Fractureoffoot-1842cases-387765controls.mh.pdf?dl=0
802	722	387765	Fracture of pelvis	injuries & poisonings	https://www.dropbox.com/s/0ussth3qy4tepx8/802-Fractureofpelvis-722cases-387765controls.mh.pdf?dl=0
803	8521	387765	Fracture of upper limb	injuries & poisonings	https://www.dropbox.com/s/6mv7dm72zn0k326/803-Fractureofupperlimb-8521cases-387765controls.mh.pdf?dl=0
803.1	1692	387765	Fracture of humerus	injuries & poisonings	https://www.dropbox.com/s/lsjtaizl6l3572q/803.1-Fractureofhumerus-1692cases-387765controls.mh.pdf?dl=0
803.2	5246	387765	Fracture of radius and ulna	injuries & poisonings	https://www.dropbox.com/s/91egd4x4z21lqrh/803.2-Fractureofradiusandulna-5246cases-387765controls.mh.pdf?dl=0
803.3	1521	387765	Fracture of clavicle or scapula	injuries & poisonings	https://www.dropbox.com/s/p1bm0feqe4j4a1z/803.3-Fractureofclavicleorscapula-1521cases-387765controls.mh.pdf?dl=0
804	3357	387765	Fracture of hand or wrist	injuries & poisonings	https://www.dropbox.com/s/be9xqpy96fwoven/804-Fractureofhandorwrist-3357cases-387765controls.mh.pdf?dl=0
805	1352	387765	Fracture of vertebral column without mention of spinal cord injury	injuries & poisonings	https://www.dropbox.com/s/ds5d3mlm9wh6p87/805-Fractureofvertebralcolumnwithoutmentionofspinalcordinjury-1352cases-387765controls.mh.pdf?dl=0
807	775	387765	Fracture of ribs	injuries & poisonings	https://www.dropbox.com/s/1dt11s8qxp5b4vt/807-Fractureofribs-775cases-387765controls.mh.pdf?dl=0
809	1304	387765	Fracture of unspecified bones	injuries & poisonings	https://www.dropbox.com/s/kxbgzj0eo9nhena/809-Fractureofunspecifiedbones-1304cases-387765controls.mh.pdf?dl=0
818	508	405554	Intracranial hemorrhage (injury)	injuries & poisonings	https://www.dropbox.com/s/vzy1h49m12m6zea/818-Intracranialhemorrhage-injury--508cases-405554controls.mh.pdf?dl=0
819	2957	405554	Skull and face fracture and other intercranial injury	injuries & poisonings	https://www.dropbox.com/s/drb2r9vy7jciofh/819-Skullandfacefractureandotherintercranialinjury-2957cases-405554controls.mh.pdf?dl=0
823	1674	385157	Torus fracture	injuries & poisonings	https://www.dropbox.com/s/mq78gjwnef9bcdr/823-Torusfracture-1674cases-385157controls.mh.pdf?dl=0
830	2094	391457	Dislocation	injuries & poisonings	https://www.dropbox.com/s/hcyvxpsqebrbnwm/830-Dislocation-2094cases-391457controls.mh.pdf?dl=0
835	15430	391457	Internal derangement of knee	injuries & poisonings	https://www.dropbox.com/s/qvqdvjv20opr7oc/835-Internalderangementofknee-15430cases-391457controls.mh.pdf?dl=0
836	528	391457	Traumatic arthropathy	injuries & poisonings	https://www.dropbox.com/s/rlpgcxtzhh64hhi/836-Traumaticarthropathy-528cases-391457controls.mh.pdf?dl=0
850	5329	394929	Hemorrhage or hematoma complicating a procedure	injuries & poisonings	https://www.dropbox.com/s/vverypulrxel5of/850-Hemorrhageorhematomacomplicatingaprocedure-5329cases-394929controls.mh.pdf?dl=0
853	502	394929	Complication of colostomy or enterostomy	injuries & poisonings	https://www.dropbox.com/s/8yyeinanz7e6eu9/853-Complicationofcolostomyorenterostomy-502cases-394929controls.mh.pdf?dl=0
854	1789	394929	Complications of cardiac/vascular device, implant, and graft	injuries & poisonings	https://www.dropbox.com/s/n77b4xl4kcps1su/854-Complicationsofcardiacvasculardevice-implant-andgraft-1789cases-394929controls.mh.pdf?dl=0
857	1241	394929	Mechanical complication of unspecified genitourinary device, implant, and graft	injuries & poisonings	https://www.dropbox.com/s/oy67bl474c3p4cr/857-Mechanicalcomplicationofunspecifiedgenitourinarydevice-implant-andgraft-1241cases-394929controls.mh.pdf?dl=0
858	3167	394929	Complication of internal orthopedic device	injuries & poisonings	https://www.dropbox.com/s/221047ziwv13kta/858-Complicationofinternalorthopedicdevice-3167cases-394929controls.mh.pdf?dl=0
859	3265	394929	Complication due to other implant and internal device	injuries & poisonings	https://www.dropbox.com/s/rdrzjl0iv0nj5cq/859-Complicationduetootherimplantandinternaldevice-3265cases-394929controls.mh.pdf?dl=0
870	3837	400426	Open wounds of head; neck; and trunk	injuries & poisonings	https://www.dropbox.com/s/eg7ll5rd953ayki/870-Openwoundsofhead-neck-andtrunk-3837cases-400426controls.mh.pdf?dl=0
870.3	2919	400426	Other open wound of head and face	injuries & poisonings	https://www.dropbox.com/s/oreo92oj92sw997/870.3-Otheropenwoundofheadandface-2919cases-400426controls.mh.pdf?dl=0
871	4219	400426	Open wounds of extremities	injuries & poisonings	https://www.dropbox.com/s/sp0ddiuu1khivoe/871-Openwoundsofextremities-4219cases-400426controls.mh.pdf?dl=0
907	1315	407496	Injuries to the nervous system	injuries & poisonings	https://www.dropbox.com/s/b2t3659rrlgocye/907-Injuriestothenervoussystem-1315cases-407496controls.mh.pdf?dl=0
915	4289	403595	Superficial injury without mention of infection	injuries & poisonings	https://www.dropbox.com/s/jxvqhjf2mrqa0jk/915-Superficialinjurywithoutmentionofinfection-4289cases-403595controls.mh.pdf?dl=0
916	1486	407475	Contusion	injuries & poisonings	https://www.dropbox.com/s/7kkei5irjmf3s7i/916-Contusion-1486cases-407475controls.mh.pdf?dl=0
939	2110	404817	Atopic/contact dermatitis due to other or unspecified	dermatologic	https://www.dropbox.com/s/st56opkj71iz31k/939-Atopiccontactdermatitisduetootherorunspecified-2110cases-404817controls.mh.pdf?dl=0
946	548	404817	Anaphylactic shock NOS	injuries & poisonings	https://www.dropbox.com/s/xhpyer67ttqr80m/946-AnaphylacticshockNOS-548cases-404817controls.mh.pdf?dl=0
960	18430	381797	Poisoning by antibiotics	injuries & poisonings	https://www.dropbox.com/s/j4t2zt9bom5i5vb/960-Poisoningbyantibiotics-18430cases-381797controls.mh.pdf?dl=0
960.2	16090	381797	Allergy/adverse effect of penicillin	injuries & poisonings	https://www.dropbox.com/s/nfpf37nj1ivctyn/960.2-Allergyadverseeffectofpenicillin-16090cases-381797controls.mh.pdf?dl=0
961	1256	381797	Poisoning by other anti-infectives	injuries & poisonings	https://www.dropbox.com/s/vqkxr57vw6yi1c2/961-Poisoningbyotheranti-infectives-1256cases-381797controls.mh.pdf?dl=0
961.1	874	381797	Poisoning/allergy of sulfonamides	injuries & poisonings	https://www.dropbox.com/s/34gqgei518off9l/961.1-Poisoningallergyofsulfonamides-874cases-381797controls.mh.pdf?dl=0
965	6910	381797	Poisoning by analgesics, antipyretics, and antirheumatics	injuries & poisonings	https://www.dropbox.com/s/ymnhw0uouvxnvxj/965-Poisoningbyanalgesics-antipyretics-andantirheumatics-6910cases-381797controls.mh.pdf?dl=0
965.1	1150	381797	Opiates and related narcotics causing adverse effects in therapeutic use	injuries & poisonings	https://www.dropbox.com/s/1tp19y2tg4svjsl/965.1-Opiatesandrelatednarcoticscausingadverseeffectsintherapeuticuse-1150cases-381797controls.mh.pdf?dl=0
966	509	381797	Poisoning by anticonvulsants and anti-Parkinsonism drugs	injuries & poisonings	https://www.dropbox.com/s/68o34e41m7pehdu/966-.mh.pdf?dl=0
967	588	381797	Adverse effects of sedatives or other central nervous system depressants and anesthetics	injuries & poisonings	https://www.dropbox.com/s/gu42g5lg2zgw75e/967-.mh.pdf?dl=0
969	1940	381797	Poisoning by psychotropic agents	injuries & poisonings	https://www.dropbox.com/s/dzqv9z666juwczu/969-.mh.pdf?dl=0
979	695	381797	Adverse drug events and drug allergies	injuries & poisonings	https://www.dropbox.com/s/0utft5dbznrqq0f/979-.mh.pdf?dl=0
990	3130	403295	Effects radiation NOS	injuries & poisonings	https://www.dropbox.com/s/pykhowivokebw3k/990-.mh.pdf?dl=0
994	2811	406150	Sepsis and SIRS	infectious diseases	https://www.dropbox.com/s/gg4xl87v1r39ud5/994-.mh.pdf?dl=0
994.2	2811	406150	Sepsis	infectious diseases	https://www.dropbox.com/s/av6e66d0hrmi48p/994.2-.mh.pdf?dl=0
